# Supplementary material for: Molecular predictors of treatment resistance and recurrence following neoadjuvant therapy in rectal cancer
Source: BMC Cancer. 2025 Oct 22;25:1624. doi: 10.1186/s12885-025-14958-4 (PMC12542088; doi:10.1186/s12885-025-14958-4)
Supplement: Supplementary file 1 — Supplementary Material 1. [file 12885_2025_14958_MOESM1_ESM.xlsx]

## Sheet: SupplementaryData1A
PATIENT_ID	STUDY	HAS_RNASEQ	HAS_WES	HAS_ANY_DNA	SEX	AGE	ETHNICITY	RACE	TUMORSIZE_CM	TUMOR_SIZE_GROUPS	DISTANCE_FROM_AV_CM	INITIAL_BMI_NUMBER	PRECRT_CLINICAL_T_STAGE	PRECRT_CLINICAL_NSTAGE	CLINICAL_LN_POSITIVE	PRECRT_CLINICAL_MSTAGE	PRECRT_AJCC_CLASSIFICATION	RESPONSE_PCR_OR_CCR	RESPONSE_PCR_OR_CCR_TWO_YEARS	PCR	CCR	OS_NEO_MONTHS	OS_NEO_STATUS	DFS_FROM_NEO_MONTHS	DFS_FROM_SURGERY_MONTHTS	DFS_FROM_NEO_STATUS	RECURRENCE	LOCAL_RECURRENCE	DISTAL_RECURRENCE	RESPONSE	MSI_Score	Molecular_Subtype
P-0003483	MSK-C	0	0	1	Female	54	NOS Hispanic	White	3.7	<4	0	23.7	x	N+	1	0	3	0	NA	0	0	9.10585	1:DECEASED	3.28731	NA	1:Recurred/Progressed	1	0	1	ICR	0	MSS
P-0006184	MSK-C	0	0	1	Male	57	NA	NA	1.8	<4	3.4	NA	1 or 2	0	NA	0	1	1	1	NA	1	77.2189	0:LIVING	77.2189	NA	0:DiseaseFree	0	0	0	CR	0	MSS
P-0006460	MSK-C	0	0	1	Male	60	Non-Hispanic	White	4	4_to_8	6	31.8	3d	N+	1	0	3	0	NA	0	0	8.15253	1:DECEASED	5.02959	NA	1:Recurred/Progressed	1	0	1	ICR	0	MSS
P-0009009	MSK-C	0	0	1	Male	75	NA	NA	NA	NA	NA	NA	4	0	NA	0	2	1	1	1	0	69.9869	0:LIVING	69.9869	NA	0:DiseaseFree	0	0	0	CR	0.17	MSS
P-0010861	MSK-C	0	0	1	Female	38	Non-Hispanic	White	6.6	4_to_8	8.5	19.4	4b	N+	1	0	3	0	0	0	0	46.2196	0:LIVING	46.2196	44.4116	0:DiseaseFree	0	0	0	ICR	3.47	MSS
P-0011510	MSK-C	0	0	1	Female	56	Non-Hispanic	White	5.3	4_to_8	5.6	30.9	3	0	0	0	2	1	1	NA	1	44.5431	0:LIVING	44.5431	NA	0:DiseaseFree	0	NA	0	CR	0	MSS
P-0012965	MSK-C	0	0	1	Male	77	Non-Hispanic	White	4	4_to_8	7.5	28.3	3a	N+	1	0	3	0	NA	0	0	38.7903	0:LIVING	15.2202	NA	1:Recurred/Progressed	1	0	1	ICR	0.31	MSS
P-0014899	MSK-C	0	0	1	Female	44	NA	NA	7.5	4_to_8	9.8	NA	4b	N+	NA	0	3	0	0	0	0	20.6443	1:DECEASED	18.5076	NA	1:Recurred/Progressed	1	1	0	ICR	0.31	MSS
P-0015149	MSK-C	0	0	1	Female	42	NOS Hispanic	WHITE	NA	NA	2.9	NA	3c	N+	1	x	3	0	0	0	0	64.6285	0:LIVING	22.2551	11.5056	1:Recurred/Progressed	1	0	1	ICR	0	MSS
P-0019142	MSK-C	0	0	1	Male	27	Non-Hispanic	White	8.3	>8	9.5	26.5	4a	1b	1	0	3	0	0	0	0	22.2551	1:DECEASED	2.30112	-5.06246	1:Recurred/Progressed	1	0	1	ICR	0	MSS
P-0019449	MSK-C	0	0	1	Female	58	Non-Hispanic	White	2.4	<4	7	44.6	2	x	x	0	1	0	0	0	0	56.9691	0:LIVING	38.7574	35.2071	0:DiseaseFree	0	0	0	ICR	0.93	MSS
P-0020999	MSK-C	0	0	1	Female	44	Non-Hispanic	White	4.3	4_to_8	1.8	23	4b	N+	1	0	3	0	0	0	0	60.6838	0:LIVING	14.0039	6.01578	1:Recurred/Progressed	1	1	1	ICR	0.13	MSS
P-0022137	MSK-C	0	0	1	Female	86	Non-Hispanic	White	8.8	>8	4.4	17.7	4b	x	x	0	2	0	0	0	0	30.9336	0:LIVING	30.9336	33.8264	0:DiseaseFree	0	0	0	ICR	0.12	MSS
P-0022916	MSK-C	0	0	1	Female	54	Non-Hispanic	White	4.1	4_to_8	10.2	23.9	NA	x	x	0	2	0	NA	0	0	39.5792	0:LIVING	25.4767	21.7949	1:Recurred/Progressed	1	0	1	ICR	0.43	MSS
P-0022957	MSK-C	0	0	1	Female	68	NA	NA	5.1	4_to_8	6.5	NA	1 or 2	N+	NA	0	3	0	0	0	0	14.7272	0:LIVING	14.7272	NA	0:DiseaseFree	0	0	0	ICR	0	MSS
P-0024201	MSK-C	0	0	1	Male	55	Non-Hispanic	White	7	4_to_8	5	48.3	3b	1	1	0	3	0	0	0	0	47.6989	0:LIVING	25.5424	24.7863	0:DiseaseFree	0	0	0	ICR	0	MSS
P-0024513	MSK-C	0	0	1	Female	39	Non-Hispanic	White	7	4_to_8	6	21.2	3c	1c	1	0	3	0	0	0	0	65.0559	1:DECEASED	27.6134	23.833	1:Recurred/Progressed	1	0	1	ICR	0	MSS
P-0024836	MSK-C	0	0	1	Male	52	Non-Hispanic	WHITE	NA	NA	13.4	NA	3	2b	1	0	3	0	0	0	0	46.384	0:LIVING	46.384	20.8416	0:DiseaseFree	0	0	0	ICR	0	MSS
P-0025145	MSK-C	0	0	1	Male	88	Non-Hispanic	White	9	>8	10.8	27.1	3c	1	1	0	3	0	NA	0	0	22.7811	1:DECEASED	22.7811	NA	NA	NA	NA	NA	ICR	0.59	MSS
P-0026449	MSK-C	0	0	1	Male	27	NOS Hispanic	White	3.8	<4	7	20.3	3	N+	1	0	3	0	0	0	0	68.146	0:LIVING	35.6345	32.9389	1:Recurred/Progressed	1	1	1	ICR	0.08	MSS
P-0026468	MSK-C	0	0	1	Male	37	Non-Hispanic	White	3.6	<4	6.4	24	NA	1b	1	0	3	0	NA	0	0	31.5253	0:LIVING	31.5253	26.5286	0:DiseaseFree	0	0	0	ICR	0.42	MSS
P-0027016	MSK-C	0	0	1	Male	59	Non-Hispanic	Asian	4.6	4_to_8	7.2	NA	3d	N+	1	0	3	0	0	0	0	25.6082	0:LIVING	23.7673	18.5733	0:DiseaseFree	0	0	0	ICR	0.23	MSS
P-0027310	MSK-C	0	0	1	Female	61	Non-Hispanic	White	4.1	4_to_8	8.9	25.5	3c	N+	1	0	3	0	NA	0	0	17.883	1:DECEASED	6.41026	NA	1:Recurred/Progressed	1	0	1	ICR	0	MSS
P-0027322	MSK-C	0	0	1	Female	26	Non-Hispanic	White	4.7	4_to_8	2.3	23.3	4b	2	1	0	3	0	0	0	0	34.5825	0:LIVING	34.5825	24.7206	0:DiseaseFree	0	0	0	ICR	0.27	MSS
P-0027430	MSK-C	0	0	1	Female	54	Non-Hispanic	Other	5.9	4_to_8	9.4	NA	3b	N+	1	0	3	0	0	0	0	24.8192	0:LIVING	24.8192	4.405	0:DiseaseFree	0	0	0	ICR	1.2	MSS
P-0027479	MSK-C	0	0	1	Female	63	NA	Black	2.5	<4	8.7	32.5	2	N+	1	0	3	1	NA	NA	1	27.1861	0:LIVING	27.1861	NA	0:DiseaseFree	0	0	0	CR	0.55	MSS
P-0027508	MSK-C	0	0	1	Female	48	Non-Hispanic	White	4.5	4_to_8	10.6	22	4a	N+	1	0	3	0	0	0	0	43.5897	0:LIVING	43.5897	27.1203	0:DiseaseFree	0	0	0	ICR	0	MSS
P-0027750	MSK-C	0	0	1	Female	67	Non-Hispanic	White	5.7	4_to_8	11.2	32.9	3b	N+	1	0	3	1	1	NA	1	46.4826	0:LIVING	46.4826	NA	0:DiseaseFree	0	0	0	CR	0.33	MSS
P-0027854	MSK-C	0	0	1	Male	52	Non-Hispanic	Asian	2.7	<4	8.4	21.6	2	N+	1	0	3	0	0	0	0	22.4852	0:LIVING	22.4852	18.3432	0:DiseaseFree	0	0	0	ICR	0.28	MSS
P-0027987	MSK-C	0	0	1	Male	51	Non-Hispanic	White	7.9	4_to_8	7.8	27.6	4a	2	1	0	3	0	NA	0	0	15.2202	1:DECEASED	6.90335	NA	1:Recurred/Progressed	1	0	1	ICR	0.27	MSS
P-0028062	MSK-C	0	0	1	Female	49	Non-Hispanic	White	6.2	4_to_8	7	22.4	3d	N+	1	0	3	0	0	0	0	56.8376	0:LIVING	56.8376	35.2071	0:DiseaseFree	0	0	0	ICR	0	MSS
P-0028793	MSK-C	0	0	1	Male	34	Non-Hispanic	White	6	4_to_8	3	28.3	3	N+	1	0	3	0	0	0	0	35.2071	0:LIVING	35.2071	12.5904	0:DiseaseFree	0	0	0	ICR	0.13	MSS
P-0028879	MSK-C	0	0	1	Male	49	Non-Hispanic	White	4.2	4_to_8	7	27.8	NA	N+	1	0	3	0	NA	0	0	30.8679	0:LIVING	25.7396	7.98817	1:Recurred/Progressed	1	0	1	ICR	0	MSS
P-0028949	MSK-C	0	0	1	Male	42	Non-Hispanic	Black	4.3	4_to_8	8	30.9	3b	N+	1	0	3	0	0	0	0	22.7811	0:LIVING	10.7166	-0.262985	1:Recurred/Progressed	1	0	1	ICR	1.13	MSS
P-0029338	MSK-C	0	0	1	Female	37	NA	NA	3.8	<4	0.9	NA	3	0	NA	0	2	0	0	0	0	64.8915	0:LIVING	64.8915	NA	0:DiseaseFree	0	0	0	ICR	0.79	MSS
P-0030019	MSK-C	0	0	1	Female	71	Non-Hispanic	White	3.9	<4	10.4	37.2	NA	N+	1	0	3	1	NA	1	NA	8.05391	0:LIVING	5.91716	2.03813	0:DiseaseFree	0	0	0	CR	0	MSS
P-0030367	MSK-C	0	0	1	Female	83	Non-Hispanic	White	5	4_to_8	8	24.2	3	N+	1	0	3	0	0	0	0	40.5654	0:LIVING	40.5654	22.3537	0:DiseaseFree	0	0	0	ICR	0	MSS
P-0030412	MSK-C	0	0	1	Female	71	Non-Hispanic	White	2.2	<4	7.9	28.2	NA	x	x	0	2	1	NA	1	NA	27.7778	0:LIVING	27.7778	23.4714	0:DiseaseFree	0	0	0	CR	0.21	MSS
P-0030470	MSK-C	0	0	1	Female	45	NOS Hispanic	White	3.2	<4	8	24.6	3	1	1	0	3	0	0	0	0	45.9566	0:LIVING	45.9566	22.7482	0:DiseaseFree	0	0	0	ICR	0	MSS
P-0030927	MSK-C	0	0	1	Male	68	Non-Hispanic	White	6.2	4_to_8	10	21.1	4b	N+	1	0	3	0	0	0	0	39.8751	0:LIVING	39.8751	20.0197	0:DiseaseFree	0	0	0	ICR	0.96	MSS
P-0031058	MSK-C	0	0	1	Female	51	NA	NA	4.9	4_to_8	17	NA	2 or 3a	N+	NA	0	3	1	1	NA	1	43.4911	0:LIVING	43.4911	NA	0:DiseaseFree	0	0	0	CR	0.42	MSS
P-0031221	MSK-C	0	0	1	Male	48	NA	NA	12.8	>8	6.2	NA	4b	N+	NA	1	3	0	0	0	0	34.714	0:LIVING	20.6114	NA	1:Recurred/Progressed	1	1	0	ICR	1.37	MSS
P-0031350	MSK-C	0	0	1	Male	85	Non-Hispanic	White	3	<4	7	24	3	0	0	0	2	1	1	NA	1	40.2367	0:LIVING	40.2367	NA	0:DiseaseFree	0	0	0	CR	0.16	MSS
P-0031360	MSK-C	0	0	1	Male	79	Non-Hispanic	WHITE	NA	NA	7.3	NA	3b	N+	1	0	3	1	1	NA	1	35.503	0:LIVING	35.503	NA	0:DiseaseFree	0	0	0	CR	0.11	MSS
P-0031802	MSK-C	0	0	1	Male	44	Non-Hispanic	White	5.4	4_to_8	5.4	20.3	3c	N+	1	0	3	0	0	0	0	37.574	0:LIVING	37.574	11.9658	0:DiseaseFree	0	0	0	ICR	0.22	MSS
P-0032238	MSK-C	0	0	1	Female	31	Non-Hispanic	WHITE	NA	NA	3.7	NA	3	N+	1	0	3	1	1	NA	1	38.1986	0:LIVING	7.59369	NA	1:Recurred/Progressed	1	0	1	CR	0.55	MSS
P-0032285	MSK-C	0	0	1	Male	60	Non-Hispanic	Other	3.3	<4	1.3	32	4b	0	0	0	2	1	NA	NA	1	22.1236	0:LIVING	22.1236	NA	0:DiseaseFree	0	0	0	CR	0.53	MSS
P-0032467	MSK-C	0	0	1	Male	59	Non-Hispanic	WHITE	3.6	<4	6.8	NA	3b	N+	1	0	3	0	0	0	0	35.5358	0:LIVING	35.5358	15.6476	0:DiseaseFree	0	0	0	ICR	0	MSS
P-0032597	MSK-C	0	0	1	Male	47	Non-Hispanic	WHITE	5.3	4_to_8	10.9	NA	3c	N+	1	0	3	0	0	0	0	38.6588	0:LIVING	38.6588	12.1631	0:DiseaseFree	0	0	0	ICR	0.1	MSS
P-0033991	MSK-C	0	0	1	Male	42	NOS Hispanic	WHITE	6.5	4_to_8	3.5	NA	4	N+	1	0	3	1	1	NA	1	36.785	0:LIVING	36.785	NA	0:DiseaseFree	0	0	0	CR	0.05	MSS
P-0034090	MSK-C	0	0	1	Male	63	NA	NA	7.4	4_to_8	7.2	NA	4b	N+	NA	0	3	0	0	0	0	11.6371	1:DECEASED	10.5523	NA	1:Recurred/Progressed	1	0	1	ICR	13.54	MSI
P-0034305	MSK-C	0	0	1	Male	84	Non-Hispanic	White	3.9	<4	4.6	28.1	3a	x	x	0	2	0	NA	0	0	28.5996	0:LIVING	28.6325	NA	0:DiseaseFree	0	0	0	ICR	0.08	MSS
P-0034411	MSK-C	0	0	1	Male	36	Non-Hispanic	WHITE	2.6	<4	6.9	NA	3a	0	0	0	2	0	0	0	0	30.0131	0:LIVING	21.3018	8.05391	1:Recurred/Progressed	1	0	1	ICR	0.36	MSS
P-0034566	MSK-C	0	0	1	Male	61	Non-Hispanic	White	4.6	4_to_8	2.8	37.1	3c	0	0	0	2	0	0	0	0	44.4116	0:LIVING	44.4116	24.2275	0:DiseaseFree	0	0	0	ICR	0	MSS
P-0034986	MSK-C	0	0	1	Female	46	NA	NA	4.2	4_to_8	6.5	NA	3b	N+	NA	0	3	1	1	NA	1	37.1795	0:LIVING	37.1795	NA	0:DiseaseFree	0	0	0	CR	0	MSS
P-0035017	MSK-C	0	0	1	Female	69	Non-Hispanic	WHITE	5.3	4_to_8	10.1	NA	3b	N+	1	0	3	1	1	NA	1	32.5115	0:LIVING	32.5115	NA	0:DiseaseFree	0	0	0	CR	0.16	MSS
P-0035288	MSK-C	0	0	1	Male	71	NA	NA	7.4	4_to_8	4.5	NA	3b	N+	NA	0	3	0	0	0	0	35.8646	0:LIVING	35.8646	NA	0:DiseaseFree	0	0	0	ICR	0.14	MSS
P-0035742	MSK-C	0	0	1	Male	31	Non-Hispanic	Asian	3.7	<4	8.4	NA	3b	N+	1	0	3	1	1	NA	1	37.311	0:LIVING	37.311	NA	0:DiseaseFree	0	0	0	CR	0	MSS
P-0036553	MSK-C	0	0	1	Male	80	Non-Hispanic	Asian	5.5	4_to_8	5.3	NA	4a	N+	1	0	3	1	NA	NA	1	28.9941	0:LIVING	28.9941	NA	0:DiseaseFree	0	0	0	CR	0.23	MSS
P-0036621	MSK-C	0	0	1	Male	50	Non-Hispanic	WHITE	4.6	4_to_8	6.6	NA	3d	N+	1	0	3	0	0	0	0	31.7554	0:LIVING	31.7554	12.2945	0:DiseaseFree	0	0	0	ICR	0	MSS
P-0036920	MSK-C	0	0	1	Male	54	Non-Hispanic	WHITE	6.3	4_to_8	9.1	NA	3d	2	1	0	3	0	0	0	0	30.1118	0:LIVING	30.1118	12.2617	0:DiseaseFree	0	0	0	ICR	0.49	MSS
P-0037123	MSK-C	0	0	1	Female	78	Non-Hispanic	Asian	2	<4	1.3	NA	3b	0	0	0	2	0	0	0	0	35.6345	0:LIVING	13.5437	0.295858	1:Recurred/Progressed	1	0	1	ICR	0.27	MSS
P-0037327	MSK-C	0	0	1	Male	38	NOS Hispanic	WHITE	6.3	4_to_8	8.5	NA	3b	N+	1	0	3	1	1	1	0	32.8402	0:LIVING	32.8402	14.3655	0:DiseaseFree	0	0	0	CR	0	MSS
P-0037492	MSK-C	0	0	1	Female	30	Non-Hispanic	WHITE	5.7	4_to_8	5	NA	4b	N+		0	3	0	0	0	0	9.92768	0:LIVING	9.59895	NA	1:Recurred/Progressed	1	0	1	ICR	0	MSS
P-0037682	MSK-C	0	0	1	Male	43	Non-Hispanic	WHITE	3.3	<4	9	NA	3b	N+	1	0	3	0	0	0	0	29.7173	0:LIVING	29.7173	23.6686	0:DiseaseFree	0	0	0	ICR	0.06	MSS
P-0037948	MSK-C	0	0	1	Male	75	NA	NA	NA	NA	NA	NA	2	N+	NA	0	3	1	NA	NA	1	29.2242	0:LIVING	29.2242	NA	0:DiseaseFree	0	0	0	CR	0.82	MSS
P-0038036	MSK-C	0	0	1	Male	35	NA	NA	3.5	<4	9.4	NA	3c	N+	NA	0	3	0	0	0	0	13.1821	1:DECEASED	6.21302	NA	1:Recurred/Progressed	1	0	1	ICR	0	MSS
P-0038224	MSK-C	0	0	1	Male	48	Non-Hispanic	NA	6.1	4_to_8	1.6	NA	3b	N+	1	0	3	1	1	NA	1	45.8251	0:LIVING	45.8251	NA	0:DiseaseFree	0	0	0	CR	0.07	MSS
P-0038290	MSK-C	0	0	1	Male	53	Non-Hispanic	WHITE	3.8	<4	6.6	NA	3b	1	1	0	3	0	0	0	0	30.4734	0:LIVING	30.4734	10.7166	0:DiseaseFree	0	0	0	ICR	0	MSS
P-0039260	MSK-C	0	0	1	Female	52	Non-Hispanic	WHITE	3.5	<4	5.3	NA	3a	N+	1	0	3	0	0	0	0	15.9106	0:LIVING	15.9106	5.98291	0:DiseaseFree	0	0	0	ICR	0.17	MSS
P-0039393	MSK-C	0	0	1	Female	68	Non-Hispanic	WHITE	4.5	4_to_8	9.6	NA	3	N+	1	0	3	0	0	0	0	24.2275	0:LIVING	24.2275	8.87574	0:DiseaseFree	0	0	0	ICR	0.1	MSS
P-0039606	MSK-C	0	0	1	Male	46	NOS Hispanic	WHITE	5.3	4_to_8	5.9	NA	3b	N+	1	0	3	1	NA	NA	1	31.2952	0:LIVING	31.2952	NA	0:DiseaseFree	0	0	0	CR	0.54	MSS
P-0039867	MSK-C	0	0	1	Male	69	NA	WHITE	4	4_to_8	9.4	NA	3c	N+	1	0	3	0	0	0	0	30.7692	0:LIVING	30.7692	13.1821	0:DiseaseFree	0	0	0	ICR	0	MSS
P-0039906	MSK-C	0	0	1	Male	61	Non-Hispanic	WHITE	4.6	4_to_8	6.3	NA	3b	N+	1	0	3	1	1	NA	1	31.1637	0:LIVING	31.1637	NA	0:DiseaseFree	0	0	0	CR	0	MSS
P-0040025	MSK-C	0	0	1	Male	70	NA	WHITE	3.6	<4	2.8	NA	3b	N+	1	0	3	1	1	NA	1	33.7936	0:LIVING	33.7936	NA	0:DiseaseFree	0	0	0	CR	0.71	MSS
P-0040250	MSK-C	0	0	1	Female	31	Non-Hispanic	WHITE	4.3	4_to_8	8.1	NA	3	N+	1	0	3	1	NA	NA	1	29.7502	0:LIVING	29.7502	NA	0:DiseaseFree	0	0	0	CR	17.64	MSI
P-0040354	MSK-C	0	0	1	Female	53	Non-Hispanic	WHITE	2.8	<4	8.8	NA	3b	N+	1	0	3	0	0	0	0	21.5976	0:LIVING	21.5976	2.95858	0:DiseaseFree	0	0	0	ICR	0	MSS
P-0040490	MSK-C	0	0	1	Male	65	Non-Hispanic	WHITE	4.4	4_to_8	5.2	NA	3	N+	1	0	3	0	0	0	0	30.6049	0:LIVING	30.6049	7.29783	0:DiseaseFree	0	0	0	ICR	0	MSS
P-0040494	MSK-C	0	0	1	Female	69	NA	NA	2.4	<4	2	NA	4b	N+	NA	0	3	1	1	NA	1	NA	1:DECEASED	NA	NA	0:DiseaseFree	0	0	0	CR	0	MSS
P-0040496	MSK-C	0	0	1	Male	64	Non-Hispanic	WHITE	4.4	4_to_8	6.1	NA	3c	1	1	0	3	0	0	0	0	NA	0:LIVING	NA	0.493097	0:DiseaseFree	0	0	0	ICR	0	MSS
P-0040550	MSK-C	0	0	1	Male	60	NA	NA	2.9	<4	1.9	NA	3b	N+	NA	0	3	0	0	0	0	28.3037	0:LIVING	28.3037	NA	0:DiseaseFree	0	0	0	ICR	0	MSS
P-0040596	MSK-C	0	0	1	Male	66	NA	NA	5.8	4_to_8	6.7	NA	3b	N+	NA	0	3	0	0	0	0	20.1512	0:LIVING	20.1512	NA	0:DiseaseFree	0	0	0	ICR	0.39	MSS
P-0040685	MSK-C	0	0	1	Male	54	Non-Hispanic	WHITE	4.6	4_to_8	4.7	NA	3b	N+	1	0	3	1	1	NA	1	46.5155	0:LIVING	46.5155	NA	0:DiseaseFree	0	0	0	CR	0.25	MSS
P-0040697	MSK-C	0	0	1	Female	68	Non-Hispanic	Asian	2.8	<4	4.5	NA	3a	N+	1	0	3	1	1	0	1	66.5023	0:LIVING	66.5023	NA	0:DiseaseFree	0	0	0	CR	0.06	MSS
P-0040889	MSK-C	0	0	1	Male	64	NOS Hispanic	WHITE	5.8	4_to_8	6.1	NA	3c	N+	1	0	3	0	0	0	0	31.9527	0:LIVING	31.9527	5.71992	0:DiseaseFree	0	0	0	ICR	0.17	MSS
P-0040977	MSK-C	0	0	1	Female	49	Non-Hispanic	Black	5.6	4_to_8	2.3	NA	3c	N+	1	0	3	0	0	0	0	22.0907	0:LIVING	22.0907	6.90335	0:DiseaseFree	0	0	0	ICR	0	MSS
P-0041254	MSK-C	0	0	1	Male	38	Non-Hispanic	WHITE	3.2	<4	4.6	NA	3c	N+	1	0	3	0	0	0	0	10.1249	0:LIVING	10.1249	4.56936	0:DiseaseFree	0	0	0	ICR	0	MSS
P-0041362	MSK-C	0	0	1	Male	70	Non-Hispanic	WHITE	4	4_to_8	3.8	NA	4	N+	1	0	3	0	0	0	0	20.0526	0:LIVING	19.1321	10.8481	1:Recurred/Progressed	1	0	1	ICR	0.16	MSS
P-0041591	MSK-C	0	0	1	Male	48	Non-Hispanic	WHITE	2.6	<4	2.5	NA	3b	N+	1	0	3	1	NA	NA	1	30.1118	0:LIVING	30.1118	NA	0:DiseaseFree	0	0	0	CR	0.28	MSS
P-0041648	MSK-C	0	0	1	Male	41	NOS Hispanic	WHITE	6.2	4_to_8	8	NA	3c	N+	1	0	3	0	0	0	0	25.7396	0:LIVING	25.7396	2.07101	0:DiseaseFree	0	0	0	ICR	30.95	MSI
P-0041870	MSK-C	0	0	1	Male	31	NA	NA	3.6	<4	2.4	NA	4b	x	NA	0	2	1	NA	NA	1	NA	0:LIVING	NA	NA	0:DiseaseFree	0	0	0	CR	0	MSS
P-0041871	MSK-C	0	0	1	Male	44	NOS Hispanic	WHITE	6.7	4_to_8	7.9	NA	3c	N+	1	0	3	1	NA	NA	1	27.6134	0:LIVING	27.0874	NA	1:Recurred/Progressed	1	0	1	CR	0.29	MSS
P-0041973	MSK-C	0	0	1	Male	50	Non-Hispanic	WHITE	6.8	4_to_8	7.8	NA	3b	N+	1	0	3	0	0	0	0	30.7692	0:LIVING	30.7692	11.1111	0:DiseaseFree	0	0	0	ICR	0.11	MSS
P-0042017	MSK-C	0	0	1	Female	55	Non-Hispanic	WHITE	2.4	<4	7.2	NA	3b	0	0	0	2	0	0	0	0	38.9218	0:LIVING	38.9218	14.4642	0:DiseaseFree	0	0	0	ICR	0.06	MSS
P-0042316	MSK-C	0	0	1	Male	51	Non-Hispanic	Black	9.7	>8	5.1	NA	3d	N+	1	0	3	0	NA	0	0	17.9487	0:LIVING	17.4885	NA	1:Recurred/Progressed	1	1	1	ICR	0.22	MSS
P-0042628	MSK-C	0	0	1	Female	49	Non-Hispanic	Asian	9	>8	9.2	NA	4b	N+	1	0	3	1	1	1	0	30.572	0:LIVING	30.572	7.79093	0:DiseaseFree	0	0	0	CR	0.69	MSS
P-0042818	MSK-C	0	0	1	Male	37	NA	NA	3.2	<4	8.1	NA	3b	N+	NA	0	3	1	NA	NA	1	28.6982	0:LIVING	15.3846	NA	1:Recurred/Progressed	1	0	1	CR	0.17	MSS
P-0042880	MSK-C	0	0	1	Female	74	Non-Hispanic	WHITE	4.7	4_to_8	5.7	NA	3b	N+	1	0	3	1	NA	NA	1	26.6601	0:LIVING	26.6601	NA	0:DiseaseFree	0	0	0	CR	28.55	MSI
P-0042915	MSK-C	0	0	1	Male	44	NOS Hispanic	WHITE	4.3	4_to_8	6.4	NA	3b	N+	1	0	3	0	0	0	0	27.5805	0:LIVING	27.5805	7.42932	0:DiseaseFree	0	0	0	ICR	0.06	MSS
P-0044318	MSK-C	0	0	1	Male	78	Non-Hispanic	WHITE	4.3	4_to_8	4	NA	3b	X	0	0	2	1	1	NA	1	88.7903	0:LIVING	88.7903	NA	0:DiseaseFree	0	0	0	CR	0.74	MSS
P-0044433	MSK-R	1	1	1	Female	65	Non-Hispanic	White	4.4	4_to_8	3.3	NA	3	X	0	0	2	0	0	0	0	66.9297	0:LIVING	66.9297	55.2926	0:DiseaseFree	0	0	0	ICR	0.15	MSS
P-0044568	MSK-C	0	0	1	Female	67	NA	NA	5.9	4_to_8	1.5	NA	3c	N+	NA	0	3	0	0	0	0	27.6463	0:LIVING	17.2584	NA	1:Recurred/Progressed	1	1	1	ICR	0	MSS
P-0044956	MSK-C	0	0	1	Male	50	NA	NA	6.4	4_to_8	7.5	NA	3b	N+	NA	0	3	1	NA	NA	1	25.3452	0:LIVING	25.3452	NA	0:DiseaseFree	0	0	0	CR	0.23	MSS
P-0045221	MSK-C	0	0	1	Female	51	Non-Hispanic	WHITE	3.6	<4	4	NA	3	N+	1	0	3	0	NA	NA	0	15.2202	0:LIVING	15.2202	NA	NA	NA	NA	NA	ICR	0.32	MSS
P-0045223	MSK-C	0	0	1	Male	39	NOS Hispanic	WHITE	5.5	4_to_8	12.6	NA	3b	N+	1	0	3	0	0	0	0	26.5943	0:LIVING	26.5943	NA	0:DiseaseFree	0	0	0	ICR	38.93	MSI
P-0045280	MSK-C	0	0	1	Male	67	NA	NA	3.7	<4	6.4	NA	1	0	NA	0	1	1	NA	NA	1	NA	0:LIVING	NA	NA	0:DiseaseFree	0	0	0	CR	0.33	MSS
P-0045896	MSK-C	0	0	1	Male	62	Non-Hispanic	WHITE	5.6	4_to_8	2.9	NA	3b	N+	1	0	3	1	NA	0	1	25.1151	0:LIVING	25.1151	NA	0:DiseaseFree	0	0	0	CR	0.06	MSS
P-0046534	MSK-C	0	0	1	Male	49	Non-Hispanic	Asian	4.1	4_to_8	5.7	NA	3c	N+	1	0	3	0	0	0	0	27.6792	0:LIVING	27.6792	NA	1:Recurred/Progressed	1	1	0	ICR	0.55	MSS
P-0046571	MSK-C	0	0	1	Male	62	NA	NA	9	>8	5.6	NA	3d	N+	NA	1	4	1	NA	NA	1	28.4681	0:LIVING	23.6358	NA	1:Recurred/Progressed	1	1	1	CR	0.12	MSS
P-0046654	MSK-C	0	0	1	Male	66	Non-Hispanic	WHITE	3.3	<4	9.5	NA	3b	X	0	0	2	1	1	1	0	11.2426	0:LIVING	11.2426	11.9658	0:DiseaseFree	0	0	0	CR	0.77	MSS
P-0046760	MSK-C	0	0	1	Male	48	Non-Hispanic	Asian	5	4_to_8	4.2	NA	3b	N+	1	0	3	1	NA	NA	1	26.7258	0:LIVING	26.7258	NA	0:DiseaseFree	0	0	0	CR	0.57	MSS
P-0047100	MSK-C	0	0	1	Male	71	NA	NA	4.6	4_to_8	6.7	NA	3b	N+	NA	0	3	1	NA	NA	1	22.8139	0:LIVING	22.8139	NA	0:DiseaseFree	0	0	0	CR	0.22	MSS
P-0047212	MSK-C	0	0	1	Male	45	NA	NA	6.2	4_to_8	5.8	NA	4b	N+	NA	0	3	0	NA	0	0	29.6515	1:DECEASED	13.8067	NA	1:Recurred/Progressed	1	0	1	ICR	0.29	MSS
P-0047394	MSK-C	0	0	1	Female	80	Non-Hispanic	WHITE	NA	NA	7	NA		N+	1	0	3	0	0	0	0	22.2222	0:LIVING	22.2222	NA	0:DiseaseFree	0	0	0	ICR	0	MSS
P-0047452	MSK-C	0	0	1	Male	48	Non-Hispanic	Asian	6.8	4_to_8	3.2	NA	4a	N+	1	0	3	0	0	0	0	19.6252	0:LIVING	19.6581	NA	1:Recurred/Progressed	1	0	1	ICR	0.1	MSS
P-0047739	MSK-C	0	0	1	Male	83	NA	NA	3.6	<4	9	NA	1 or 2	0	NA	0	1	0	0	0	0	43.7541	0:LIVING	43.7541	NA	0:DiseaseFree	0	0	0	ICR	2.08	MSS
P-0048219	MSK-C	0	0	1	Male	43	NA	WHITE	4.1	4_to_8	6.7	NA	3c	N+	1	0	3	1	NA	NA	1	23.4714	0:LIVING	23.4714	NA	0:DiseaseFree	0	0	0	CR	0	MSS
P-0048232	MSK-C	0	0	1	Male	84	NA	NA	2.3	<4	6.3	NA	1 or 2	0	NA	x	1	1	NA	NA	1	NA	0:LIVING	NA	NA	0:DiseaseFree	0	0	0	CR	0.06	MSS
P-0048258	MSK-C	0	0	1	Female	20	NOS Hispanic	WHITE	5.4	4_to_8	7.1	NA	3b	N+	1	0	3	1	1	1	0	26.693	0:LIVING	26.693	NA	0:DiseaseFree	0	0	0	CR	0.05	MSS
P-0048847	MSK-C	0	0	1	Male	64	NA	WHITE	NA	NA	6.6	NA		N+	1	0	3	0	0	0	0	22.9454	0:LIVING	22.6824	NA	1:Recurred/Progressed	1	0	1	ICR	0	MSS
P-0049389	MSK-C	0	0	1	Male	73	NA	NA	4.8	4_to_8	7	NA	3b	x	NA	0	2	1	NA	NA	1	10.9139	0:LIVING	10.9139	NA	0:DiseaseFree	0	0	0	CR	0	MSS
P-0049404	MSK-C	0	0	1	Male	32	NA	NA	2.7	<4	5.7	NA	3b	N+	NA	0	3	0	0	0	0	7.92242	0:LIVING	5.19395	NA	1:Recurred/Progressed	1	0	1	ICR	0.36	MSS
P-0051330	MSK-C	0	0	1	Female	48	NA	NA	0.3	<4	10	NA	3	N+	NA	0	3	0	0	0	0	10.1249	0:LIVING	10.1249	NA	0:DiseaseFree	0	0	0	ICR	0.11	MSS
P-0051331	MSK-C	0	0	1	Male	72	NA	NA	4.5	4_to_8	3.8	NA	3b	N+	NA	0	3	0	0	0	0	13.8396	0:LIVING	13.8396	NA	0:DiseaseFree	0	0	0	ICR	0.28	MSS
P-0051548	MSK-C	0	0	1	Female	63	NA	NA	4.4	4_to_8	7.3	NA	3b	N+	NA	0	3	1	1	1	0	24.6877	0:LIVING	24.6877	NA	0:DiseaseFree	0	0	0	CR	5.93	MSI
P-0052364	MSK-C	0	0	1	Female	45	NA	NA	3.7	<4	10	NA	3b	N+	NA	0	3	1	1	1	0	19.5595	0:LIVING	19.5595	NA	0:DiseaseFree	0	0	0	CR	1.6	MSS
P-0052579	MSK-C	0	0	1	Male	45	NA	NA	8.9	>8	2	NA	3	2	NA	0	3	0	0	0	0	23.8988	0:LIVING	23.8988	NA	0:DiseaseFree	0	0	0	ICR	0.66	MSS
P-0052825	MSK-C	0	0	1	Female	52	NA	NA	4.3	4_to_8	10.8	NA	3b	N+	NA	0	3	0	0	0	0	20.2827	0:LIVING	20.0855	NA	1:Recurred/Progressed	1	0	1	ICR	0	MSS
P-0053519	MSK-C	0	0	1	Male	49	NA	NA	8.3	>8	2.7	NA	4b	N+	NA	0	3	0	0	0	0	16.1078	0:LIVING	16.1078	NA	0:DiseaseFree	0	0	0	ICR	0.14	MSS
P-0053660	MSK-C	0	0	1	Female	45	NA	NA	3	<4	7	NA	3	0	NA	0	2	1	NA	NA	1	14.7929	0:LIVING	14.7929	NA	0:DiseaseFree	0	0	0	CR	0.1	MSS
P-0053924	MSK-C	0	0	1	Female	60	NA	NA	4.2	4_to_8	2.9	NA	3b	N+	NA	0	3	1	NA	NA	1	4.63511	0:LIVING	4.63511	NA	0:DiseaseFree	0	0	0	CR	0.12	MSS
P-0054573	MSK-C	0	0	1	Female	72	NA	NA	6.1	4_to_8	2.4	NA	4b	0	NA	0	2	0	0	0	0	19.3294	0:LIVING	19.3294	NA	0:DiseaseFree	0	0	0	ICR	0	MSS
P-0055410	MSK-C	0	0	1	Female	23	NA	NA	4.7	4_to_8	3.3	NA	3	x	NA	0	2	0	0	0	0	6.50888	0:LIVING	6.50888	NA	0:DiseaseFree	0	0	0	ICR	0	MSS
P-0055880	MSK-C	0	0	1	Male	50	NA	NA	4.7	4_to_8	7.9	NA	3c	1	NA	0	3	0	0	0	0	9.86193	0:LIVING	9.86193	NA	0:DiseaseFree	0	0	0	ICR	0.3	MSS
P-0056101	MSK-C	0	0	1	Male	31	NA	NA	4.4	4_to_8	0	NA	3b	x	NA	0	2	0	0	0	0	NA	0:LIVING	NA	NA	0:DiseaseFree	0	0	0	ICR	0	MSS
P-0056521	MSK-C	0	0	1	Male	41	NA	NA	5.7	4_to_8	6	NA	3	2	NA	0	3	1	1	1	0	NA	0:LIVING	NA	NA	0:DiseaseFree	0	0	0	CR	0.05	POLE
P-0057198	MSK-C	0	0	1	Male	52	NA	NA	2.6	<4	3.4	NA	1 or 2	x	NA	0	1	1	NA	NA	1	11.0782	0:LIVING	11.0782	NA	0:DiseaseFree	0	0	0	CR	0.11	MSS
P-0057437	MSK-C	0	0	1	Male	44	NA	NA	2.5	<4	8.5	NA	3b	N+	NA	0	3	1	1	NA	1	46.384	0:LIVING	29.5858	NA	1:Recurred/Progressed	1	1	1	CR	0.73	MSS
P-0057476	MSK-C	0	0	1	Female	55	NA	NA	3.7	<4	3.2	NA	3a	x	NA	0	2	1	NA	NA	1	13.4122	0:LIVING	13.4122	NA	0:DiseaseFree	0	0	0	CR	0.56	MSS
P-0059409	MSK-C	0	0	1	Male	49	NA	NA	4.6	4_to_8	8.2	NA	3c	N+	NA	0	3	0	0	0	0	13.741	0:LIVING	13.741	NA	0:DiseaseFree	0	0	0	ICR	0.3	MSS
P-0059775	MSK-C	0	0	1	Male	74	NA	NA	5.2	4_to_8	4.1	NA	4b	N+	NA	0	3	1	1	1	0	NA	0:LIVING	NA	NA	0:DiseaseFree	0	0	0	CR	0	MSS
P-0060379	MSK-C	0	0	1	Male	52	NA	NA	3.6	<4	7.6	NA	1 or 2	N+	NA	0	3	1	1	1	0	9.69757	0:LIVING	9.69757	NA	0:DiseaseFree	0	0	0	CR	0.83	MSS
P-0060483	MSK-C	0	0	1	Female	64	NA	NA	3.2	<4	9.2	NA	3b	N+	NA	0	3	1	1	1	0	13.3465	0:LIVING	13.3465	NA	0:DiseaseFree	0	0	0	CR	0.77	MSS
P-0060715	MSK-C	0	0	1	Male	67	NA	NA	5.7	4_to_8	4.8	NA	3b	N+	NA	0	3	0	0	0	0	10.2564	0:LIVING	8.80999	NA	1:Recurred/Progressed	1	0	1	ICR	0.29	MSS
P-0061191	MSK-C	0	0	1	Male	36	NA	NA	4.9	4_to_8	5	NA	3c	N+	NA	0	3	0	0	0	0	7.79093	0:LIVING	7.79093	NA	0:DiseaseFree	0	0	0	ICR	0.69	MSS
P-0062377	MSK-C	0	0	1	Female	69	NA	NA	6.7	4_to_8	9.5	NA	3c	N+	NA	0	3	0	0	0	0	9.33596	0:LIVING	9.33596	NA	0:DiseaseFree	0	0	0	ICR	0.86	MSS
P-0062643	MSK-C	0	0	1	Male	40	NA	NA	3.2	<4	4	NA	3a	N+	NA	1	4	0	0	0	0	8.48126	0:LIVING	8.48126	NA	0:DiseaseFree	0	0	0	ICR	0	MSS
P-0064124	MSK-C	0	0	1	Female	43	NA	NA	3.3	<4	4	NA	3b	N+	NA	0	3	0	0	0	0	7.59369	0:LIVING	7.59369	NA	NA	NA	NA	NA	ICR	0.97	MSS
P-0064459	MSK-C	0	0	1	Male	55	NA	NA	5.3	4_to_8	5.6	NA	3b	N+	NA	0	3	0	0	0	0	18.2117	0:LIVING	18.2117	NA	0:DiseaseFree	0	0	0	ICR	0.09	MSS
P-0065131	MSK-C	0	0	1	Male	55	NA	NA	5.2	4_to_8	3.5	NA	4b	N+	NA	0	3	0	NA	NA	0	6.27876	0:LIVING	5.58843	NA	1:Recurred/Progressed	1	0	1	ICR	0.8	MSS
P-0065272	MSK-C	0	0	1	Male	54	NA	NA	2.8	<4	9	NA	3c	N+	NA	0	3	0	0	0	0	7.62656	0:LIVING	7.62656	NA	0:DiseaseFree	0	0	0	ICR	0.18	MSS
P-0065637	MSK-C	0	0	1	Male	59	NA	NA	4	4_to_8	6.1	NA	3c	N+	NA	0	3	1	NA	NA	1	8.71137	0:LIVING	8.71137	NA	0:DiseaseFree	0	0	0	CR	0	MSS
P-0066240	MSK-C	0	0	1	Male	68	NA	NA	4.9	4_to_8	8.3	NA	3b	N+	NA	0	3	1	1	1	0	20.3485	0:LIVING	20.3485	NA	0:DiseaseFree	0	0	0	CR	1.51	MSS
P-0066347	MSK-C	0	0	1	Female	49	NA	NA	2.4	<4	8.9	NA	3b	N+	NA	0	3	1	NA	NA	1	17.2913	0:LIVING	17.2913	NA	0:DiseaseFree	0	0	0	CR	1.18	MSS
P-0067349	MSK-C	0	0	1	Female	31	NA	NA	3.6	<4	4.1	NA	3	0	NA	0	2	0	0	0	0	17.0611	0:LIVING	17.0611	NA	0:DiseaseFree	0	0	0	ICR	0.3	MSS
P-00JM001	MSK-R	1	1	1	Male	70	Non-Hispanic	Asian	3.2	<4	5	25.6	3	1	1	0	3	0	0	0	0	44.5431	0:LIVING	44.5431	41.6831	0:DiseaseFree	0	0	0	ICR	0.52	MSS
P-00JM002	MSK-R	1	1	1	Male	47	Non-Hispanic	White	4.9	4_to_8	4.5	27.4	3	1	1	0	3	0	0	0	0	86.785	0:LIVING	85.0099	82.1828	0:DiseaseFree	0	0	0	ICR	NA	MSS
P-00JM003	MSK-R	1	1	1	Female	57	Non-Hispanic	White	4.3	4_to_8	5	27.2	2	1	1	0	3	1	1	1	0	165.056	0:LIVING	165.056	133.991	0:DiseaseFree	0	0	0	CR	0.69	MSS
P-00JM004	MSK-R	1	1	1	Male	48	Non-Hispanic	White	NA	NA	10	27.7	3	1	1	0	3	0	0	0	0	33.3333	0:LIVING	33.3333	24.3918	0:DiseaseFree	0	0	0	ICR	0.56	MSS
P-00JM005	MSK-R	1	1	1	Female	74	Non-Hispanic	White	4.2	4_to_8	8	22	NA	1	1	0	3	0	NA	0	0	87.7055	0:LIVING	87.7055	80.046	0:DiseaseFree	0	0	0	ICR	0.96	MSS
P-00JM006	MSK-R	1	1	1	Male	53	Non-Hispanic	White	4	4_to_8	5	30.1	3	1	1	0	3	0	0	0	0	45.7265	0:LIVING	10.5194	4.17488	1:Recurred/Progressed	1	1	0	ICR	2.01	MSS
P-00JM007	MSK-R	1	1	1	Male	38	NA	White	3.6	<4	7.5	23.9	3	1	1	0	3	0	0	0	0	115.483	0:LIVING	115.483	83.6621	0:DiseaseFree	0	0	0	ICR	13.46	MSI
P-00JM008	MSK-R	1	1	1	Male	71	Non-Hispanic	White	4.3	4_to_8	10	21.7	3	1	1	0	3	0	0	0	0	12.6561	0:LIVING	12.6561	7.49507	0:DiseaseFree	0	0	0	ICR	1.56	MSS
P-00JM009	MSK-R	0	0	1	Male	75	NA	Asian	5	4_to_8	8	NA	3	1	1	0	3	0	0	0	0	72.9783	0:LIVING	72.9783	69.0664	0:DiseaseFree	0	0	0	ICR	7.13	MSS
P-00JM013	MSK-R	0	0	1	Male	71	Hispanic	White	3	<4	5.5	26.2	2	1	1	0	3	0	0	0	0	29.0598	0:LIVING	29.0598	26.4629	0:DiseaseFree	0	0	0	ICR	0.57	MSS
P-00JM015	MSK-R	1	1	1	Male	38	Non-Hispanic	White	4.2	4_to_8	6.5	26.8	3	1	1	0	3	0	0	0	0	119.165	0:LIVING	119.165	88.2972	0:DiseaseFree	0	0	0	ICR	0.15	MSS
P-00JM017	MSK-R	1	1	1	Female	70	Non-Hispanic	White	4	4_to_8	5	20.4	3	1	1	0	3	0	0	0	0	95.5621	0:LIVING	95.5621	108.185	0:DiseaseFree	0	0	0	ICR	3.03	MSS
P-00JM018	MSK-R	1	0	1	Male	56	Non-Hispanic	White	4.4	4_to_8	4	29.7	3	0	0	0	2	0	0	0	0	109.961	0:LIVING	109.961	107.857	0:DiseaseFree	0	0	0	ICR	NA	MSS
P-00JM019	MSK-R	0	0	1	Female	43	Non-Hispanic	White	4.7	4_to_8	8.5	20.8	3	1	1	0	3	0	0	0	0	127.581	0:LIVING	127.581	101.052	0:DiseaseFree	0	0	0	ICR	0.36	MSS
P-00JM020	MSK-R	1	1	1	Male	66	Non-Hispanic	White	3.3	<4	4.6	27.1	3	1	1	0	3	1	1	1	0	99.1453	0:LIVING	99.1453	62.8205	0:DiseaseFree	0	0	0	CR	1.23	MSS
P-00JM021	MSK-R	0	0	1	Female	77	NA	White	3.6	<4	11	45.5	3	0	0	0	2	0	0	0	0	121.532	0:LIVING	121.532	99.4412	0:DiseaseFree	0	0	0	ICR	9.65	MSS
P-00JM023	MSK-R	1	1	1	Female	66	Non-Hispanic	Black	5.3	4_to_8	8	34.7	3	1	1	0	3	0	0	0	0	131.492	0:LIVING	125.773	122.913	0:DiseaseFree	0	0	0	ICR	3.46	MSS
P-00JM024	MSK-R	1	1	1	Male	74	Non-Hispanic	White	4.5	4_to_8	4.5	31.4	3	1	1	0	3	0	0	0	0	81.3281	0:LIVING	81.3281	78.0736	0:DiseaseFree	0	0	0	ICR	0.95	MSS
P-00JM025	MSK-R	1	1	1	Female	45	Non-Hispanic	White	2.8	<4	14	20.5	3	1	1	0	3	0	0	0	0	46.4168	1:DECEASED	23.1427	17.8172	1:Recurred/Progressed	1	0	1	ICR	0.74	MSS
P-00JM026	MSK-R	1	1	1	Female	58	Non-Hispanic	White	6.7	4_to_8	8	30.6	3	1	1	0	3	0	0	0	0	45.2005	1:DECEASED	7.95529	5.32544	1:Recurred/Progressed	1	0	1	ICR	7.66	MSS
P-00JM027	MSK-R	1	1	1	Male	68	Non-Hispanic	White	NA	NA	4	31	3	1	1	0	3	0	0	0	0	54.7666	1:DECEASED	54.7666	51.5122	0:DiseaseFree	0	0	0	ICR	0.87	MSS
P-00JM028	MSK-R	1	1	1	Male	49	Non-Hispanic	Other	6	4_to_8	6.5	27.2	NA	1	1	0	3	0	NA	0	0	75.4438	0:LIVING	75.4438	71.9921	0:DiseaseFree	0	0	0	ICR	1.02	MSS
P-00JM029	MSK-R	1	1	1	Female	52	Non-Hispanic	White	4.8	4_to_8	8.5	23.2	3	1	1	0	3	0	0	0	0	101.052	0:LIVING	18.1788	11.5713	1:Recurred/Progressed	1	0	1	ICR	1.13	MSS
P-00JM030	MSK-R	1	1	1	Female	45	Non-Hispanic	White	3.3	<4	2.9	37.5	3	1	1	0	3	1	1	1	0	81.5253	0:LIVING	81.5253	78.4352	0:DiseaseFree	0	0	0	CR	3	MSS
P-00JM033	MSK-R	0	1	1	Male	55	Non-Hispanic	White	7.2	4_to_8	7.6	24	3	1	1	0	3	0	0	0	0	81.6568	0:LIVING	81.6568	79.3228	0:DiseaseFree	0	0	0	ICR	0.24	MSS
P-00JM034	MSK-R	1	1	1	Male	32	Non-Hispanic	Asian	2.7	<4	4	24.1	3	1	1	0	3	1	1	1	0	110.815	0:LIVING	110.815	86.6864	0:DiseaseFree	0	0	0	CR	20.06	MSI
P-00JM035	MSK-R	1	1	1	Male	66	Non-Hispanic	White	4.7	4_to_8	5.5	30.7	3	2	1	0	3	0	0	0	0	55.8185	0:LIVING	55.8185	44.2472	0:DiseaseFree	0	0	0	ICR	1.52	MSS
P-00JM036	MSK-R	1	1	1	Male	42	Non-Hispanic	White	3.2	<4	8.7	30.4	3	1	1	0	3	1	1	1	0	33.3662	0:LIVING	33.3662	26.43	0:DiseaseFree	0	0	0	CR	1.13	MSS
P-00JM039	MSK-R	0	0	1	Male	56	Non-Hispanic	White	3.8	<4	5	35.2	3	1	1	0	3	0	0	0	0	59.7962	0:LIVING	59.7962	57.1006	0:DiseaseFree	0	0	0	ICR	1.96	MSS
P-00JM040	MSK-R	0	0	1	Male	49	Non-Hispanic	Asian	4.1	4_to_8	2.7	25.6	3	1	1	0	3	0	0	0	0	54.5365	1:DECEASED	12.2617	5.45694	1:Recurred/Progressed	1	0	1	ICR	0.66	MSS
P-00JM041	MSK-R	0	0	1	Male	62	Hispanic	White	5.2	4_to_8	9.4	28.5	3	1	1	0	3	0	0	0	0	58.6785	0:LIVING	58.6785	51.545	0:DiseaseFree	0	0	0	ICR	22.8	MSI
P-00JM042	MSK-R	0	0	1	Male	40	Non-Hispanic	White	9.3	>8	4	34.4	3	1	1	0	3	0	0	0	0	101.94	0:LIVING	101.94	40.3353	0:DiseaseFree	0	0	0	ICR	0.41	MSS
P-00JM044	MSK-R	0	0	1	Female	42	Non-Hispanic	White	5	4_to_8	3.1	19.2	3	1	1	0	3	1	1	0	1	67.5214	0:LIVING	67.5214	NA	0:DiseaseFree	0	0	0	CR	NA	MSS
P-00JM046	MSK-R	0	0	1	Male	48	Non-Hispanic	White	5.9	4_to_8	12	46.7	3	1	1	0	3	0	0	0	0	76.5943	0:LIVING	76.5943	67.2255	0:DiseaseFree	0	0	0	ICR	0.52	MSS
P-00JM048	MSK-R	0	0	1	Male	41	Non-Hispanic	White	4.2	4_to_8	6	28	3	1	1	0	3	0	0	0	0	93.8527	0:LIVING	93.8527	86.4563	0:DiseaseFree	0	0	0	ICR	1.22	MSS
P-00JM049	MSK-R	0	0	1	Male	44	Non-Hispanic	White	5.1	4_to_8	5	32.1	3	1	1	0	3	1	1	1	0	68.1131	0:LIVING	68.1131	60.9139	0:DiseaseFree	0	0	0	CR	1.74	MSS
P-00JM050	MSK-R	0	0	1	Male	21	Non-Hispanic	White	NA	NA	10	23.5	3	1	1	0	3	0	0	0	0	65.023	0:LIVING	65.023	58.0539	0:DiseaseFree	0	0	0	ICR	0.67	MSS
P-00JM051	MSK-R	0	0	1	Female	41	Non-Hispanic	White	3.6	<4	6	24.6	2	1	1	0	3	1	1	1	0	48.9809	0:LIVING	48.9809	39.9737	0:DiseaseFree	0	0	0	CR	1.48	MSS
P-00JM054	MSK-R	0	0	1	Female	44	Non-Hispanic	Asian	2.5	<4	11.2	21.2	3	0	0	0	2	0	0	0	0	92.1762	0:LIVING	31.1966	24.7863	1:Recurred/Progressed	1	0	1	ICR	0.91	MSS
P-00JM055	MSK-R	0	0	1	Male	69	Non-Hispanic	White	2	<4	9.2	28.4	3	1	1	0	3	0	0	0	0	97.5674	0:LIVING	97.5674	60.2564	0:DiseaseFree	0	0	0	ICR	1.5	MSS
P-00JM056	MSK-R	1	1	1	Female	62	Non-Hispanic	White	1.9	<4	6.2	40.4	3	0	0	0	2	0	0	0	0	99.4412	0:LIVING	99.4412	59.6647	0:DiseaseFree	0	0	0	ICR	2.09	MSS
P-00JM058	MSK-R	1	1	1	Female	39	Non-Hispanic	Black	4.7	4_to_8	3.2	29.9	3	1	1	0	3	0	0	0	0	101.972	0:LIVING	101.972	69.2308	0:DiseaseFree	0	0	0	ICR	3.22	MSS
P-00JM059	MSK-R	1	1	1	Male	53	Non-Hispanic	White	4.9	4_to_8	3.9	35.1	2	1	1	0	3	0	0	0	0	75.6739	0:LIVING	75.6739	67.8501	0:DiseaseFree	0	0	0	ICR	2.23	MSS
P-00JM060	MSK-R	0	1	1	Male	57	Non-Hispanic	White	6.6	4_to_8	7	27.3	3	1	1	0	3	0	0	0	0	76.2985	0:LIVING	76.2985	68.6062	0:DiseaseFree	0	0	0	ICR	0.37	MSS
P-00JM061	MSK-R	1	1	1	Female	67	Non-Hispanic	White	8.3	>8	9.5	44.5	3	1	1	0	3	0	0	0	0	75.6739	0:LIVING	75.6739	64.8258	0:DiseaseFree	0	0	0	ICR	2.58	MSS
P-00JM062	MSK-R	1	1	1	Male	47	Non-Hispanic	White	6.3	4_to_8	12.3	25.1	3	2	1	0	3	0	0	0	0	63.1821	0:LIVING	63.1821	55.9829	0:DiseaseFree	0	0	0	ICR	20.4	MSI
P-00JM063	MSK-R	0	0	1	Male	51	Non-Hispanic	Other	5.1	4_to_8	4.4	23.5	3	1	1	0	3	0	0	0	0	66.4366	0:LIVING	66.4366	60.4865	0:DiseaseFree	0	0	0	ICR	0.62	MSS
P-00JM064	MSK-R	1	1	1	Male	66	Non-Hispanic	Asian	3.6	<4	8.5	23.1	3	0	0	0	2	0	0	0	0	33.3662	0:LIVING	33.3662	30.3419	0:DiseaseFree	0	0	0	ICR	0.76	MSS
P-00JM065	MSK-R	1	1	1	Female	50	Non-Hispanic	White	5	4_to_8	4.2	31.9	3	1	1	0	3	0	0	0	0	76.8573	0:LIVING	76.8573	69.0335	0:DiseaseFree	0	0	0	ICR	1.32	MSS
P-00JM067	MSK-R	0	0	1	Female	37	Non-Hispanic	White	2.7	<4	11	22.8	3	0	0	0	2	0	0	0	0	59.4675	0:LIVING	59.4675	52.071	0:DiseaseFree	0	0	0	ICR	3.12	MSS
P-00JM070	MSK-R	0	0	1	Female	68	Non-Hispanic	Black	4.2	4_to_8	9.4	23.2	3	1	1	0	3	1	1	NA	1	81.7554	0:LIVING	69.5595	NA	0:DiseaseFree	0	0	0	CR	NA	MSS
P-00JM075	MSK-R	0	0	1	Male	44	Non-Hispanic	White	6.8	4_to_8	16	26.8	3	1	1	0	3	0	0	0	0	73.57	1:DECEASED	21.3675	14.497	1:Recurred/Progressed	1	1	0	ICR	9.81	MSS
P-00JM076	MSK-R	1	0	1	Male	46	Non-Hispanic	Black	5	4_to_8	3	27	3	1	1	0	3	1	1	0	1	95.6936	0:LIVING	95.6936	NA	0:DiseaseFree	0	0	0	CR	NA	POLE
P-00JM077	MSK-R	1	1	1	Male	58	Non-Hispanic	White	3.7	<4	0	22.8	3	0	0	0	2	1	NA	0	1	13.6423	1:DECEASED	13.6423	NA	0:DiseaseFree	0	0	0	CR	5.62	MSS
P-00JM078	MSK-R	0	0	1	Male	51	Non-Hispanic	White	3.9	<4	5.5	25	3	1	1	0	3	0	0	0	0	63.9711	0:LIVING	63.9711	32.2156	0:DiseaseFree	0	0	0	ICR	NA	MSS
P-00JM080	MSK-R	1	1	1	Male	65	Non-Hispanic	White	6.7	4_to_8	9	24.1	3	1	1	0	3	0	0	0	0	103.748	0:LIVING	13.9382	6.14727	1:Recurred/Progressed	1	0	1	ICR	8.41	MSS
P-00JM082	MSK-R	1	1	1	Female	59	Non-Hispanic	White	4.5	4_to_8	10.3	29.7	3	1	1	0	3	0	0	0	0	74.5562	0:LIVING	74.5562	66.9297	0:DiseaseFree	0	0	0	ICR	10.84	MSS
P-00JM083	MSK-R	1	1	1	Male	57	Non-Hispanic	White	3.5	<4	1.5	28	3	1	1	0	3	0	0	0	0	52.8928	0:LIVING	52.8928	46.2853	0:DiseaseFree	0	0	0	ICR	6.95	MSS
P-00JM084	MSK-R	1	1	1	Male	60	Non-Hispanic	White	8.5	>8	7.7	43.5	3	1	1	0	3	1	1	1	0	30.6049	0:LIVING	30.6049	24.622	0:DiseaseFree	0	0	0	CR	10.05	MSS
P-00JM087	MSK-R	0	0	1	Male	38	Non-Hispanic	White	3.8	<4	8.7	20.3	3	1	1	0	3	1	1	1	0	58.4155	0:LIVING	58.4155	51.7751	0:DiseaseFree	0	0	0	CR	9.32	MSS
P-00JM088	MSK-R	0	0	1	Female	47	Non-Hispanic	White	2.7	<4	10.4	18.1	3	1	1	0	3	0	0	0	0	79.2571	0:LIVING	79.2571	72.025	0:DiseaseFree	0	0	0	ICR	8.5	MSS
P-00JM089	MSK-R	0	0	1	Female	43	Non-Hispanic	White	NA	NA	6.5	25.1	3	1	1	0	3	0	0	0	0	75.1479	0:LIVING	75.1479	60.3222	0:DiseaseFree	0	0	0	ICR	4.92	MSS
P-00JM090	MSK-R	0	0	1	Male	48	Non-Hispanic	White	5	4_to_8	7	33	3	1	1	0	3	0	0	0	0	62.3932	0:LIVING	62.3932	56.9034	0:DiseaseFree	0	0	0	ICR	8.55	MSS
P-00JM091	MSK-R	1	0	1	Female	43	Non-Hispanic	White	5.3	4_to_8	10	19.6	NA	1	1	0	3	0	NA	0	0	76.167	0:LIVING	76.167	70.4471	0:DiseaseFree	0	0	0	ICR	NA	MSS
P-00JM092	MSK-R	0	0	1	Male	57	Non-Hispanic	White	3.4	<4	9	29.4	3	1	1	0	3	0	0	0	0	62.5904	0:LIVING	62.5904	55.4569	0:DiseaseFree	0	0	0	ICR	9.02	MSS
P-00JM093	MSK-R	0	0	1	Male	59	Non-Hispanic	Black	4.8	4_to_8	5.1	23	3	1	1	0	3	0	0	0	0	14.5957	0:LIVING	14.5957	7.10059	0:DiseaseFree	0	0	0	ICR	6.96	MSS
P-00JM094	MSK-R	0	0	1	Male	38	Non-Hispanic	White	3.9	<4	10	29.8	3	1	1	0	3	0	0	0	0	76.8245	0:LIVING	19.165	11.7686	1:Recurred/Progressed	1	0	1	ICR	11.87	MSS
P-00JM095	MSK-R	0	0	1	Male	52	Non-Hispanic	Asian	6.3	4_to_8	8.1	22.7	3	1	1	0	3	0	0	0	0	64.6943	0:LIVING	64.6943	57.8895	0:DiseaseFree	0	0	0	ICR	29.33	MSI
P-00JM098	MSK-R	1	1	1	Male	47	Non-Hispanic	White	3.7	<4	8.6	28.6	3	1	1	0	3	0	0	0	0	85.7659	0:LIVING	85.7659	62.2945	0:DiseaseFree	0	0	0	ICR	4.05	MSS
P-00JM099	MSK-R	1	0	1	Male	35	Non-Hispanic	White	5.5	4_to_8	9.7	39.6	NA	2	1	0	3	0	NA	0	0	71.7949	0:LIVING	71.7949	68.2446	0:DiseaseFree	0	0	0	ICR	NA	MSS
P-00JM102	MSK-R	1	1	1	Male	76	Non-Hispanic	White	3.8	<4	6.2	23.9	3	1	1	0	3	0	0	0	0	79.7502	1:DECEASED	47.8632	NA	1:Recurred/Progressed	1	0	1	ICR	5.49	MSS
P-00JM104	MSK-R	1	0	1	Male	48	Non-Hispanic	White	9.4	>8	7.9	39.4	3	1	1	0	3	0	0	0	0	14.76	1:DECEASED	12.8205	5.45694	1:Recurred/Progressed	1	0	1	ICR	NA	MSS
P-00JM110	MSK-R	0	0	1	Female	71	Non-Hispanic	White	3.8	<4	6.4	22.4	3	1	1	0	3	0	0	0	0	23.4057	1:DECEASED	18.4089	4.50362	1:Recurred/Progressed	1	0	1	ICR	NA	MSS
P-00JM114	MSK-R	1	1	1	Female	71	Non-Hispanic	Black	3.3	<4	3	31.4	2	2	1	0	3	1	1	1	0	66.2393	0:LIVING	66.2393	62.8863	0:DiseaseFree	0	0	0	CR	30.81	MSI
P-00JM116	MSK-R	1	0	1	Male	71	Hispanic	Other	5.8	4_to_8	6	31.9	NA	0	0	0	2	1	NA	NA	NA	25.7725	1:DECEASED	25.7725	20.1183	0:DiseaseFree	0	0	0	CR	NA	MSS
P-00JM117	MSK-R	0	0	1	Female	53	Non-Hispanic	White	4.2	4_to_8	10.2	40.6	3	1	1	0	3	1	1	1	0	77.6792	0:LIVING	77.6792	53.616	0:DiseaseFree	0	0	0	CR	3.17	MSS
P-00JM119	MSK-R	0	0	1	Female	44	Non-Hispanic	White	5.3	4_to_8	8.5	23.1	3	1	1	0	3	0	0	0	0	72.8139	0:LIVING	72.8139	49.1453	0:DiseaseFree	0	0	0	ICR	NA	MSS
P-00JM122	MSK-R	0	0	1	Male	44	Non-Hispanic	White	4	4_to_8	7.1	30.9	3	0	0	0	2	0	0	0	0	42.2419	1:DECEASED	20.8087	8.87574	1:Recurred/Progressed	1	1	1	ICR	NA	MSS
P-00JM123	MSK-R	1	0	1	Male	52	Hispanic	Other	6.4	4_to_8	4.9	31.2	3	1	1	0	3	0	0	0	0	65.5161	0:LIVING	65.5161	58.547	0:DiseaseFree	0	0	0	ICR	NA	MSS
P-00JM124	MSK-R	1	0	1	Female	37	Non-Hispanic	White	2.5	<4	5	39.2	3	1	1	0	3	0	0	0	0	34.3524	1:DECEASED	16.5352	6.87048	1:Recurred/Progressed	1	1	1	ICR	NA	MSS
P-00JM125	MSK-R	1	0	1	Female	48	Non-Hispanic	White	3.4	<4	7.7	24.7	3	1	1	0	3	0	0	0	0	69.8554	0:LIVING	19.7896	12.1631	1:Recurred/Progressed	1	0	1	ICR	NA	MSS
P-00JM126	MSK-R	1	0	1	Female	40	Non-Hispanic	White	5	4_to_8	7.6	40.5	3	1	1	0	3	0	0	0	0	87.6397	0:LIVING	87.6397	59.6318	0:DiseaseFree	0	0	0	ICR	NA	MSS
P-00JM127	MSK-R	1	0	1	Male	59	Non-Hispanic	White	13.1	>8	8.5	33.1	3	1	1	0	3	0	NA	0	0	16.9954	0:LIVING	11.0125	NA	1:Recurred/Progressed	1	0	1	ICR	NA	MSS
P-00JM128	MSK-R	1	0	1	Female	47	Non-Hispanic	White	4.8	4_to_8	2.8	21.2	3	1	1	0	3	0	0	0	0	65.5161	0:LIVING	65.5161	58.3498	0:DiseaseFree	0	0	0	ICR	NA	MSS
P-00JM129	MSK-R	1	0	1	Female	75	Non-Hispanic	White	4.6	4_to_8	8.9	28.5	3	1	1	0	3	1	1	NA	1	51.1177	0:LIVING	51.1177	NA	0:DiseaseFree	0	0	0	CR	NA	MSS
P-00JM130	MSK-R	1	0	1	Female	59	Non-Hispanic	Asian	3.7	<4	2.5	23.1	3	1	1	0	3	0	0	0	0	33.4977	1:DECEASED	10.4208	3.12295	1:Recurred/Progressed	1	0	1	ICR	NA	MSS
P-00JM136	MSK-R	1	1	1	Female	60	Non-Hispanic	Asian	3.2	<4	10.2	24.1	NA	1	1	0	3	1	NA	1	NA	8.02104	0:LIVING	8.02104	3.25444	0:DiseaseFree	0	0	0	CR	11.5	MSS
P-00JM139	MSK-R	1	1	1	Male	55	Non-Hispanic	White	4	4_to_8	10	28	NA	1	1	0	3	0	NA	0	0	60.2235	0:LIVING	60.2235	55.3912	0:DiseaseFree	0	0	0	ICR	3.34	MSS
P-00JM140	MSK-R	0	0	1	Female	68	Non-Hispanic	Asian	4	4_to_8	3	21.9	3	1	1	0	3	0	0	0	0	7.10059	1:DECEASED	4.96384	-0.295858	1:Recurred/Progressed	1	0	1	ICR	NA	MSS
P-00JM142	MSK-R	0	0	1	Male	47	Non-Hispanic	Black	4.5	4_to_8	5.7	38.4	2	1	1	0	3	0	0	0	0	77.0874	0:LIVING	63.8067	59.9277	1:Recurred/Progressed	1	1	1	ICR	3.93	MSS
P-00JM143	MSK-R	0	0	1	Female	47	Non-Hispanic	Asian	3.7	<4	7.9	22.8	NA	0	0	0	2	0	NA	0	0	48.0934	0:LIVING	48.0934	43.787	0:DiseaseFree	0	0	0	ICR	5.29	MSS
P-00JM144	MSK-R	0	1	1	Female	48	Non-Hispanic	White	5	4_to_8	7.4	22.9	3	1	1	0	3	0	0	0	0	75.9369	0:LIVING	75.9369	55.4241	0:DiseaseFree	0	0	0	ICR	5.01	MSS
P-00JM146	MSK-R	0	0	1	Male	55	Non-Hispanic	White	7	4_to_8	6.7	28.3	3	1	1	0	3	0	0	0	0	71.9592	0:LIVING	71.9592	58.1525	0:DiseaseFree	0	0	0	ICR	5.05	MSS
P-00JM150	MSK-R	1	1	1	Male	41	Non-Hispanic	White	4.8	4_to_8	11.5	24.5	3	1	1	0	3	0	0	0	0	68.3103	0:LIVING	68.3103	60.7166	0:DiseaseFree	0	0	0	ICR	5.06	MSS
P-00JM151	MSK-R	0	1	1	Male	58	Non-Hispanic	Black	10.3	>8	11.8	25.2	4	1	1	0	3	0	0	0	0	79.6187	0:LIVING	23.2413	12.8534	1:Recurred/Progressed	1	0	1	ICR	9.36	MSS
P-00JM152	MSK-R	0	0	1	Female	40	Non-Hispanic	Other	4	4_to_8	7	36.1	3	1	1	0	3	0	0	0	0	75.1808	0:LIVING	75.1808	57.3964	0:DiseaseFree	0	0	0	ICR	3.75	MSS
P-00JM153	MSK-R	0	0	1	Female	59	Non-Hispanic	White	5.7	4_to_8	13.8	24.5	3	1	1	0	3	0	0	0	0	68.1788	0:LIVING	68.1788	54.931	0:DiseaseFree	0	0	0	ICR	6.19	MSS
P-00JM157	MSK-R	0	0	1	Male	46	Non-Hispanic	White	6.6	4_to_8	8.1	32.3	4	1	1	0	3	0	0	0	0	20.1512	1:DECEASED	8.05391	3.38593	1:Recurred/Progressed	1	0	1	ICR	7.76	MSS
P-00JM158	MSK-R	0	0	1	Female	53	Non-Hispanic	White	2.9	<4	9	29.3	3	1	1	0	3	0	0	0	0	74.9836	0:LIVING	74.9836	58.7114	0:DiseaseFree	0	0	0	ICR	NA	MSS
P-00TM018	Timing	0	0	1	Male	87	Non-Hispanic	White	7	4_to_8	4	NA	NA	1	1	0	3	0	0	0	NA	15.023	1:DECEASED	15.023	11.67	1:Recurred/Progressed	1	NA	NA	ICR	NA	MSS
P-00TM036	Timing	0	0	1	Female	68	Non-Hispanic	White	4	4_to_8	4	NA	NA	1	1	0	3	0	0	0	NA	30.4405	1:DECEASED	30.4405	27.449	1:Recurred/Progressed	1	1	1	ICR	NA	MSS
P-00TM037	Timing	0	0	1	Male	79	Non-Hispanic	White	3	<4	1	NA	NA	0	0	0	2	0	0	0	NA	57.4622	1:DECEASED	57.4622	54.8981	1:Recurred/Progressed	1	1	0	ICR	NA	MSS
P-00TM044	Timing	0	0	1	Male	57	Non-Hispanic	White	8	>8	7	NA	NA	1	1	0	3	0	0	0	NA	104.076	1:DECEASED	104.076	100.723	0:DiseaseFree	0	0	0	ICR	NA	MSS
P-00TM048	Timing	0	0	1	Male	52	Non-Hispanic	White	7	4_to_8	8	NA	NA	1	1	0	3	0	0	0	NA	63.4451	0:LIVING	57.2321	53.8462	0:DiseaseFree	0	0	0	ICR	NA	MSS
P-00TM081	Timing	0	0	1	Female	63	Non-Hispanic	Black	6	4_to_8	7	NA	NA	1	1	0	3	1	1	1	NA	NA	NA	NA	NA	NA	NA	NA	NA	CR	2.41	MSS
P-00TM094	Timing	0	0	1	Female	49	Non-Hispanic	White	4	4_to_8	8	NA	NA	1	1	0	3	1	1	1	NA	65.4832	0:LIVING	62.2617	57.8567	0:DiseaseFree	0	0	0	CR	40.15	MSS
P-00TM110	Timing	0	0	1	Male	60	NA	White	5	4_to_8	3	NA	NA	1	1	0	3	0	0	0	NA	18.0473	0:LIVING	17.9487	13.3136	0:DiseaseFree	0	0	0	ICR	7.82	MSS
P-00TM145	Timing	0	0	1	Male	42	Non-Hispanic	White	3	<4	3	NA	NA	1	1	0	3	0	0	0	NA	66.9954	0:LIVING	66.9954	63.2807	0:DiseaseFree	0	0	0	ICR	3.56	MSS
P-00TM147	Timing	0	0	1	Male	65	Non-Hispanic	White	6	4_to_8	2	NA	NA	2	1	0	3	0	0	0	NA	63.741	0:LIVING	62.8863	58.9086	0:DiseaseFree	0	0	0	ICR	34.94	MSS
P-00TM148	Timing	0	0	1	Female	82	Non-Hispanic	White	6	4_to_8	5	NA	NA	2	1	0	3	0	0	0	NA	53.1558	1:DECEASED	16.1407	12.1959	1:Recurred/Progressed	1	0	1	ICR	5.35	MSS
P-00TM158	Timing	0	0	1	Male	55	Non-Hispanic	White	4	4_to_8	NA	NA	NA	1	1	0	3	1	1	1	NA	59.7304	0:LIVING	53.7475	48.9809	0:DiseaseFree	0	0	0	CR	7.54	MSS
P-00TM159	Timing	0	0	1	Male	47	Non-Hispanic	Asian	6	4_to_8	2	NA	NA	0	0	0	2	0	0	0	NA	71.8277	0:LIVING	71.8277	67.2255	0:DiseaseFree	0	0	0	ICR	6.78	MSS
P-00TM162	Timing	0	0	1	Female	65	Non-Hispanic	White	5	4_to_8	9	NA	NA	1	1	0	3	0	0	0	NA	64.7272	0:LIVING	40.927	34.9112	0:DiseaseFree	0	0	0	ICR	11.69	MSS
P-00TM164	Timing	0	0	1	Male	42	Non-Hispanic	Asian	NA	NA	4	NA	NA	2	1	0	3	0	0	0	NA	61.4727	0:LIVING	61.4727	56.5746	0:DiseaseFree	0	0	0	ICR	13.45	MSS
P-00TM165	Timing	0	0	1	Female	62	Non-Hispanic	White	NA	NA	10	NA	NA	1	1	0	3	1	1	1	NA	27.7778	0:LIVING	12.1959	6.24589	0:DiseaseFree	0	0	0	CR	5.83	MSS
P-00TM166	Timing	0	0	1	Female	62	Non-Hispanic	White	7	4_to_8	9	NA	NA	1	1	0	3	0	0	0	NA	61.4727	0:LIVING	61.407	56.1473	0:DiseaseFree	0	0	0	ICR	18.26	MSS
P-00TM169	Timing	0	0	1	Male	63	Non-Hispanic	White	3	<4	10	NA	NA	0	0	0	2	0	0	0	NA	60.8481	0:LIVING	52.9586	48.0934	0:DiseaseFree	0	0	0	ICR	4.49	MSS
P-00TM170	Timing	0	0	1	Male	54	Non-Hispanic	White	2	<4	9	NA	NA	1	1	0	3	1	1	1	NA	63.3136	0:LIVING	63.3136	58.81	0:DiseaseFree	0	0	0	CR	3.39	MSS
P-00TM171	Timing	0	0	1	Female	60	Non-Hispanic	White	4	4_to_8	6	NA	NA	1	1	0	3	0	0	0	NA	65.0559	0:LIVING	58.8429	53.616	0:DiseaseFree	0	0	0	ICR	7.46	MSS
P-00TM172	Timing	0	0	1	Male	56	Non-Hispanic	White	3	<4	11	NA	NA	1	1	0	3	0	0	0	NA	NA	NA	NA	NA	NA	NA	NA	NA	ICR	7.17	MSS
P-00TM174	Timing	0	0	1	Female	52	Non-Hispanic	White	NA	NA	2	NA	NA	1	1	0	3	1	1	1	NA	NA	NA	NA	NA	NA	NA	NA	NA	CR	6.76	MSS
P-00TM179	Timing	0	0	1	Female	68	Hispanic	NA	2	<4	8	NA	NA	0	0	0	2	0	0	0	NA	70.0526	0:LIVING	58.0539	53.0243	0:DiseaseFree	0	0	0	ICR	6.6	MSS
P-00TM180	Timing	0	0	1	Female	46	Non-Hispanic	White	NA	NA	7	NA	NA	2	1	0	3	0	0	0	NA	43.8527	0:LIVING	15.9763	11.3412	0:DiseaseFree	0	0	0	ICR	11.69	MSS
P-00TM182	Timing	0	0	1	Male	56	Non-Hispanic	White	4	4_to_8	11	NA	NA	1	1	0	3	0	0	0	NA	64.2998	0:LIVING	64.2998	60.1249	0:DiseaseFree	0	0	0	ICR	13.11	MSS
P-00TM183	Timing	0	0	1	Female	50	Non-Hispanic	White	3	<4	9	NA	NA	1	1	0	3	0	0	0	NA	64.0039	0:LIVING	61.0125	57.2978	0:DiseaseFree	0	0	0	ICR	NA	MSS
P-00TM184	Timing	0	0	1	Female	25	Non-Hispanic	White	5	4_to_8	6	NA	NA	1	1	0	3	0	0	0	NA	63.0506	0:LIVING	56.2459	52.2025	0:DiseaseFree	0	0	0	ICR	8.79	MSS
P-00TM186	Timing	0	0	1	Male	72	NA	White	9	>8	5	NA	NA	0	0	0	2	1	1	1	NA	66.5352	0:LIVING	66.568	61.0125	0:DiseaseFree	0	0	0	CR	7.02	MSS
P-00TM187	Timing	0	0	1	Male	47	Non-Hispanic	White	7	4_to_8	5	NA	NA	2	1	0	3	0	0	0	NA	27.1203	1:DECEASED	14.2669	9.36884	1:Recurred/Progressed	1	0	1	ICR	12.23	MSS
P-00TM194	Timing	0	0	1	Male	69	Non-Hispanic	White	8	>8	3	NA	NA	2	1	0	3	1	1	1	NA	NA	NA	NA	NA	NA	NA	NA	NA	CR	14.92	MSS
P-00TM197	Timing	0	0	1	Male	70	Non-Hispanic	White	6	4_to_8	10	NA	NA	0	0	0	2	0	0	0	NA	64.3655	0:LIVING	64.3655	59.7633	0:DiseaseFree	0	0	0	ICR	NA	MSS
P-00TM200	Timing	0	0	1	Female	62	Non-Hispanic	White	5	4_to_8	10	NA	NA	1	1	0	3	0	0	0	NA	33.8593	0:LIVING	NA	NA	NA	NA	NA	NA	ICR	3.44	MSS
P-00TM202	Timing	0	0	1	Female	53	Hispanic	White	4	4_to_8	9	NA	NA	1	1	0	3	1	1	1	NA	64.8258	0:LIVING	62.4918	57.6923	0:DiseaseFree	0	0	0	CR	3.57	MSS
P-00TM205	Timing	0	0	1	Female	53	Non-Hispanic	White	3	<4	9	NA	NA	1	1	0	3	1	1	1	NA	64.5299	0:LIVING	64.5299	59.6647	0:DiseaseFree	0	0	0	CR	11.98	MSS
P-00TM207	Timing	0	0	1	Male	43	Hispanic	White	5.9	4_to_8	10	NA	NA	1	1	0	3	0	0	0	NA	57.1992	1:DECEASED	16.568	11.9987	1:Recurred/Progressed	1	1	1	ICR	7	MSS
P-00TM208	Timing	0	0	1	Male	38	Non-Hispanic	White	4	4_to_8	11	NA	NA	0	0	0	2	0	0	0	NA	20.4142	1:DECEASED	4.60224	0	1:Recurred/Progressed	1	0	1	ICR	NA	MSS
P-00TM209	Timing	0	0	1	Male	64	Hispanic	White	6	4_to_8	NA	NA	NA	0	0	0	2	0	0	0	NA	62.8534	0:LIVING	62.689	58.0539	0:DiseaseFree	0	0	0	ICR	9.72	MSS
P-00TM210	Timing	0	0	1	Female	53	Non-Hispanic	White	3	<4	NA	NA	NA	0	0	0	2	1	1	1	NA	68.1131	0:LIVING	52.3011	47.2387	0:DiseaseFree	0	0	0	CR	NA	MSS
P-00TM211	Timing	0	0	1	Male	61	Non-Hispanic	White	4	4_to_8	11	NA	NA	1	1	0	3	0	0	0	NA	65.0559	0:LIVING	64.4313	59.336	0:DiseaseFree	0	0	0	ICR	35.45	MSS
P-00TM218	Timing	0	0	1	Male	47	Non-Hispanic	White	NA	NA	13	NA	NA	2	1	0	3	1	1	1	NA	69.0664	0:LIVING	68.1788	63.2479	0:DiseaseFree	0	0	0	CR	5.62	MSS
P-00TM220	Timing	0	0	1	Female	61	Non-Hispanic	White	6	4_to_8	11	NA	NA	1	1	0	3	0	0	0	NA	15.8777	1:DECEASED	15.8777	11.0454	0:DiseaseFree	0	0	0	ICR	NA	MSS
P-00TM222	Timing	0	0	1	Female	73	Non-Hispanic	White	5	4_to_8	15	NA	NA	1	1	0	3	0	0	0	NA	63.0506	0:LIVING	24.2275	19.5924	0:DiseaseFree	0	0	0	ICR	5.37	MSS
P-00TM223	Timing	0	0	1	Female	59	Hispanic	White	NA	NA	5	NA	NA	1	1	0	3	0	0	0	NA	64.7929	0:LIVING	58.5799	53.8462	0:DiseaseFree	0	0	0	ICR	50.47	MSS
P-00TM232	Timing	1	0	1	Female	55	NA	Black	7	4_to_8	11	NA	NA	1	1	0	3	1	1	1	NA	62.8205	0:LIVING	11.5713	7.39645	0:DiseaseFree	0	0	0	CR	NA	MSI
P-00TM235	Timing	0	0	1	Male	48	NA	White	10	>8	1	NA	NA	0	0	0	2	1	1	1	NA	64.5628	0:LIVING	54.3721	49.3097	0:DiseaseFree	0	0	0	CR	1.84	MSS
P-00TM237	Timing	1	0	1	Female	67	NA	Other	3	<4	1	NA	NA	0	0	0	2	0	0	0	NA	50.3945	1:DECEASED	50.3945	46.6798	1:Recurred/Progressed	1	1	1	ICR	NA	MSS
P-00TM238	Timing	0	0	1	Male	48	NA	White	4	4_to_8	6	NA	NA	1	1	0	3	0	0	0	NA	68.1131	0:LIVING	66.3379	60.355	0:DiseaseFree	0	0	0	ICR	1.73	MSS
P-00TM239	Timing	1	1	1	Male	58	NA	White	3	<4	8	NA	NA	1	1	0	3	1	1	1	NA	59.5661	0:LIVING	59.5661	53.3859	0:DiseaseFree	0	0	0	CR	3.11	MSS
P-00TM242	Timing	1	0	1	Female	46	NA	White	5	4_to_8	12	NA	NA	0	0	0	2	1	1	1	NA	74.6877	0:LIVING	74.6877	68.8692	0:DiseaseFree	0	0	0	CR	NA	MSS
P-00TM245	Timing	1	1	1	Female	33	NA	White	NA	NA	1	NA	NA	1	1	0	3	0	0	0	NA	35.7002	1:DECEASED	18.7048	12.4918	1:Recurred/Progressed	1	0	1	ICR	0.38	MSS
P-00TM249	Timing	0	0	1	Female	57	NA	White	3	<4	5	NA	NA	0	0	0	2	1	1	1	NA	26.956	0:LIVING	23.6029	17.5214	0:DiseaseFree	0	0	0	CR	NA	MSS
P-00TM251	Timing	1	1	1	Male	59	NA	White	NA	NA	10	NA	NA	1	1	0	3	1	1	1	NA	56.6732	0:LIVING	56.6732	49.9671	0:DiseaseFree	0	0	0	CR	0.08	MSS
P-00TM253	Timing	0	0	1	Male	59	NA	White	10	>8	8	NA	NA	1	1	0	3	0	0	0	NA	70.6772	0:LIVING	52.2354	45.4635	0:DiseaseFree	0	0	0	ICR	NA	MSS
P-00TM262	Timing	0	0	1	Male	58	NA	White	3	<4	1	NA	NA	0	0	0	2	0	0	0	NA	66.1736	0:LIVING	66.1736	59.6976	0:DiseaseFree	0	0	0	ICR	3.45	MSS
P-00TM266	Timing	1	1	1	Female	58	Hispanic	NA	5	4_to_8	5	NA	NA	0	0	0	2	0	0	0	NA	38.8889	0:LIVING	38.1986	31.7554	0:DiseaseFree	0	0	0	ICR	1.71	MSS
P-00TM267	Timing	1	1	1	Female	63	NA	White	5	4_to_8	1	NA	NA	1	1	0	3	0	0	0	NA	46.7784	0:LIVING	29.1913	23.4057	1:Recurred/Progressed	1	0	1	ICR	0.95	MSS
P-00TM274	Timing	1	1	1	Female	70	NA	White	5	4_to_8	9	NA	NA	0	0	0	2	1	1	1	NA	17.9816	0:LIVING	14.2998	8.97436	0:DiseaseFree	0	0	0	CR	0.99	MSS
P-00TM278	Timing	0	0	1	Female	52	NA	White	3	<4	10	NA	NA	1	1	0	3	0	0	0	NA	55.4898	0:LIVING	49.1782	42.4721	0:DiseaseFree	0	0	0	ICR	1.08	MSS
P-00TM279	Timing	1	1	1	Male	62	NA	White	4	4_to_8	4	NA	NA	1	1	0	3	1	1	1	NA	46.6141	0:LIVING	46.6141	40.7955	0:DiseaseFree	0	0	0	CR	1.25	MSS
P-00TM282	Timing	0	1	1	Male	53	NA	White	3	<4	6	NA	NA	0	0	0	2	0	0	0	NA	29.027	0:LIVING	22.3537	16.568	0:DiseaseFree	0	0	0	ICR	1.46	MSS
P-00TM283	Timing	0	0	1	Female	67	NA	Black	4	4_to_8	5	NA	NA	2	1	0	3	1	1	1	NA	49.5398	0:LIVING	33.1361	26.0026	0:DiseaseFree	0	0	0	CR	NA	MSS
P-00TM284	Timing	0	0	1	Female	49	NA	NA	5	4_to_8	9	NA	NA	2	1	0	3	1	1	1	NA	45.7265	0:LIVING	10.2235	6.476	0:DiseaseFree	0	0	0	CR	NA	MSI
P-00TM285	Timing	1	1	1	Male	71	NA	White	5	4_to_8	4	NA	NA	0	0	0	2	0	0	0	NA	55.0953	0:LIVING	55.0953	48.9809	0:DiseaseFree	0	0	0	ICR	0.71	MSS
P-00TM288	Timing	1	1	1	Male	61	NA	White	8	>8	11	NA	NA	2	1	0	3	0	0	0	NA	47.666	0:LIVING	47.4688	42.0118	0:DiseaseFree	0	0	0	ICR	2.18	MSS
P-00TM291	Timing	0	0	1	Male	45	NA	Asian	6	4_to_8	10	NA	NA	2	1	0	3	1	1	1	NA	63.9053	0:LIVING	55.3583	49.3425	0:DiseaseFree	0	0	0	CR	1.82	MSS
P-00TM296	Timing	1	1	1	Male	51	NA	White	6	4_to_8	7	NA	NA	1	1	0	3	0	0	0	NA	63.2479	0:LIVING	63.2479	56.9691	0:DiseaseFree	0	0	0	ICR	0.65	MSS
P-00TM297	Timing	1	1	1	Male	54	NA	White	3	<4	10	NA	NA	1	1	0	3	1	1	1	NA	61.3083	0:LIVING	61.2755	55.9172	0:DiseaseFree	0	0	0	CR	0	MSS
P-00TM307	Timing	1	0	1	Male	71	NA	White	6	4_to_8	1	NA	NA	0	0	0	2	1	1	1	NA	54.142	0:LIVING	54.142	48.3235	0:DiseaseFree	0	0	0	CR	NA	MSS
NP10T1	UM	1	1	1	Male	60	NA	NA	NA	NA	1	NA	3	1	NA	NA	3	0	NA	NA	NA	NA	NA	NA	NA	NA	NA	NA		ICR	7.01	MSS
NP10T2	UM	1	1	1	Male	60	NA	NA	NA	NA	1	NA	3	1	NA	NA	3	0	NA	NA	NA	NA	NA	NA	NA	NA	NA	NA		ICR	6.24	MSS
NP10T3	UM	1	1	1	Male	60	NA	NA	NA	NA	1	NA	3	1	NA	NA	3	0	NA	NA	NA	NA	NA	NA	NA	NA	NA	NA		ICR	7.83	MSS
NP10T4	UM	1	1	1	Male	60	NA	NA	NA	NA	1	NA	3	1	NA	NA	3	0	NA	NA	NA	NA	NA	NA	NA	NA	NA	NA		ICR	8.39	MSS
NP11T1	UM	0	1	1	Female	30	NA	NA	NA	NA	4	NA	4	2	NA	NA	3	0	NA	NA	NA	NA	NA	NA	NA	NA	NA	NA		ICR	6.85	MSS
NP11T3	UM	0	1	1	Female	30	NA	NA	NA	NA	4	NA	4	2	NA	NA	3	0	NA	NA	NA	NA	NA	NA	NA	NA	NA	NA		ICR	7.45	MSS
NP11T4	UM	0	1	1	Female	30	NA	NA	NA	NA	4	NA	4	2	NA	NA	3	0	NA	NA	NA	NA	NA	NA	NA	NA	NA	NA		ICR	7.02	MSS
NP12T1	UM	0	1	1	Male	54	NA	NA	NA	NA	6	NA	3	0	NA	NA	2	0	NA	NA	NA	NA	NA	NA	NA	NA	NA	NA		ICR	7.44	MSS
NP14T1	UM	1	1	1	Male	68	NA	NA	NA	NA	1	NA	3	1	NA	NA	3	0	NA	NA	NA	NA	NA	NA	NA	NA	NA	NA		ICR	7.5	MSS
NP16T1	UM	0	1	1	Female	45	NA	NA	NA	NA	10	NA	4	1	NA	NA	3	0	NA	NA	NA	NA	NA	NA	NA	NA	NA	NA		ICR	11.6	MSS
NP16T2	UM	0	1	1	Female	45	NA	NA	NA	NA	10	NA	4	1	NA	NA	3	0	NA	NA	NA	NA	NA	NA	NA	NA	NA	NA		ICR	11.64	MSS
NP16T3	UM	0	1	1	Female	45	NA	NA	NA	NA	10	NA	4	1	NA	NA	3	0	NA	NA	NA	NA	NA	NA	NA	NA	NA	NA		ICR	11.55	MSS
NP16T4	UM	0	1	1	Female	45	NA	NA	NA	NA	10	NA	4	1	NA	NA	3	0	NA	NA	NA	NA	NA	NA	NA	NA	NA	NA		ICR	11.48	MSS
NP17T1	UM	1	1	1	Female	33	NA	NA	NA	NA	10	NA	3	1	NA	NA	3	0	NA	NA	NA	NA	NA	NA	NA	NA	NA	NA		ICR	11.81	MSS
NP17T2	UM	1	1	1	Female	33	NA	NA	NA	NA	10	NA	3	1	NA	NA	3	0	NA	NA	NA	NA	NA	NA	NA	NA	NA	NA		ICR	10.22	MSS
NP17T3	UM	1	1	1	Female	33	NA	NA	NA	NA	10	NA	3	1	NA	NA	3	0	NA	NA	NA	NA	NA	NA	NA	NA	NA	NA		ICR	11.03	MSS
NP18T2	UM	0	1	1	Female	53	NA	NA	NA	NA	7	NA	3	1	NA	NA	3	0	NA	NA	NA	NA	NA	NA	NA	NA	NA	NA		ICR	10.87	MSS
NP18T3	UM	0	1	1	Female	53	NA	NA	NA	NA	7	NA	3	1	NA	NA	3	0	NA	NA	NA	NA	NA	NA	NA	NA	NA	NA		ICR	11.91	MSS
NP19T1	UM	1	1	1	Female	54	NA	NA	NA	NA	5	NA	4	0	NA	NA	2	0	NA	NA	NA	NA	NA	NA	NA	NA	NA	NA		ICR	11.72	MSS
NP19T2	UM	1	1	1	Female	54	NA	NA	NA	NA	5	NA	4	0	NA	NA	2	0	NA	NA	NA	NA	NA	NA	NA	NA	NA	NA		ICR	11.95	MSS
NP19T3	UM	0	1	1	Female	54	NA	NA	NA	NA	5	NA	4	0	NA	NA	2	0	NA	NA	NA	NA	NA	NA	NA	NA	NA	NA		ICR	13.6	MSS
NP20T1	UM	1	1	1	Female	61	NA	NA	NA	NA	5	NA	3	0	NA	NA	2	1	NA	NA	NA	NA	NA	NA	NA	NA	NA	NA		CR	6.73	MSS
NP22T1	UM	0	1	1	NA	74	NA	NA	NA	NA	1	NA	3	0	NA	NA	2	0	NA	NA	NA	NA	NA	NA	NA	NA	NA	NA		ICR	10.03	MSS
NP22T2	UM	0	1	1	NA	74	NA	NA	NA	NA	1	NA	3	0	NA	NA	2	0	NA	NA	NA	NA	NA	NA	NA	NA	NA	NA		ICR	11.15	MSS
NP23T1	UM	0	1	1	Female	52	NA	NA	NA	NA	10	NA	3	0	NA	NA	2	0	NA	NA	NA	NA	NA	NA	NA	NA	NA	NA		ICR	10.23	MSS
NP23T2	UM	0	1	1	Female	52	NA	NA	NA	NA	10	NA	3	0	NA	NA	2	0	NA	NA	NA	NA	NA	NA	NA	NA	NA	NA		ICR	10.74	MSS
NP24T1	UM	0	1	1	Male	51	NA	NA	NA	NA	NA	NA	3	0	NA	NA	2	0	NA	NA	NA	NA	NA	NA	NA	NA	NA	NA		ICR	7.59	MSS
NP24T2	UM	0	1	1	Male	51	NA	NA	NA	NA	NA	NA	3	0	NA	NA	2	0	NA	NA	NA	NA	NA	NA	NA	NA	NA	NA		ICR	7.45	MSS
NP24T3	UM	0	1	1	Male	51	NA	NA	NA	NA	NA	NA	3	0	NA	NA	2	0	NA	NA	NA	NA	NA	NA	NA	NA	NA	NA		ICR	7.64	MSS
NP26T1	UM	0	1	1	Male	45	NA	NA	NA	NA	NA	NA	3	2	NA	NA	3	0	NA	NA	NA	NA	NA	NA	NA	NA	NA	NA		ICR	7.16	MSS
NP26T2	UM	0	1	1	Male	45	NA	NA	NA	NA	NA	NA	3	2	NA	NA	3	0	NA	NA	NA	NA	NA	NA	NA	NA	NA	NA		ICR	6.79	MSS
NP26T3	UM	0	1	1	Male	45	NA	NA	NA	NA	NA	NA	3	2	NA	NA	3	0	NA	NA	NA	NA	NA	NA	NA	NA	NA	NA		ICR	6.52	MSS
NP2T2	UM	1	1	1	Female	63	NA	NA	NA	NA	5	NA	3	0	NA	NA	2	1	NA	NA	NA	NA	NA	NA	NA	NA	NA	NA		CR	6.08	MSS
NP30T	UM	0	1	1	Female	52	NA	NA	NA	NA	9	NA	3	1	NA	NA	3	1	NA	NA	NA	NA	NA	NA	NA	NA	NA	NA		CR	5.59	MSS
NP3T1	UM	0	1	1	NA	38	NA	NA	NA	NA	10	NA	3	2	NA	NA	3	0	NA	NA	NA	NA	NA	NA	NA	NA	NA	NA		ICR	14.56	MSS
NP3T2	UM	0	1	1	NA	38	NA	NA	NA	NA	10	NA	3	2	NA	NA	3	0	NA	NA	NA	NA	NA	NA	NA	NA	NA	NA		ICR	14.18	MSS
NP3T3	UM	0	1	1	NA	38	NA	NA	NA	NA	10	NA	3	2	NA	NA	3	0	NA	NA	NA	NA	NA	NA	NA	NA	NA	NA		ICR	14.18	MSS
NP4T1	UM	0	1	1	Male	62	NA	NA	NA	NA	2	NA	3	1	NA	NA	3	0	NA	NA	NA	NA	NA	NA	NA	NA	NA	NA		ICR	13.44	MSS
NP4T2	UM	0	1	1	Male	62	NA	NA	NA	NA	2	NA	3	1	NA	NA	3	0	NA	NA	NA	NA	NA	NA	NA	NA	NA	NA		ICR	16.14	MSS
NP5T1	UM	1	1	1	NA	63	NA	NA	NA	NA	10	NA	3	0	NA	NA	2	1	NA	NA	NA	NA	NA	NA	NA	NA	NA	NA		CR	14.96	MSS
NP5T2	UM	1	1	1	NA	63	NA	NA	NA	NA	10	NA	3	0	NA	NA	2	1	NA	NA	NA	NA	NA	NA	NA	NA	NA	NA		CR	15.22	MSS
NP5T3	UM	1	1	1	NA	63	NA	NA	NA	NA	10	NA	3	0	NA	NA	2	1	NA	NA	NA	NA	NA	NA	NA	NA	NA	NA		CR	15.69	MSS
NP6T1	UM	0	1	1	NA	50	NA	NA	NA	NA	2	NA	3	1	NA	NA	3	0	NA	NA	NA	NA	NA	NA	NA	NA	NA	NA		ICR	75.3	MSS
NP6T2	UM	0	1	1	NA	50	NA	NA	NA	NA	2	NA	3	1	NA	NA	3	0	NA	NA	NA	NA	NA	NA	NA	NA	NA	NA		ICR	70	MSS
NP6T3	UM	0	1	1	NA	50	NA	NA	NA	NA	2	NA	3	1	NA	NA	3	0	NA	NA	NA	NA	NA	NA	NA	NA	NA	NA		ICR	73.85	MSS
NP9T1	UM	0	1	1	NA	63	NA	NA	NA	NA	7	NA	3	1	NA	NA	3	0	NA	NA	NA	NA	NA	NA	NA	NA	NA	NA		ICR	8.57	MSS
NP9T2	UM	0	1	1	NA	63	NA	NA	NA	NA	7	NA	3	1	NA	NA	3	0	NA	NA	NA	NA	NA	NA	NA	NA	NA	NA		ICR	7.6	MSS
NP9T3	UM	0	1	1	NA	63	NA	NA	NA	NA	7	NA	3	1	NA	NA	3	0	NA	NA	NA	NA	NA	NA	NA	NA	NA	NA		ICR	8.25	MSS
NP9T4	UM	0	1	1	NA	63	NA	NA	NA	NA	7	NA	3	1	NA	NA	3	0	NA	NA	NA	NA	NA	NA	NA	NA	NA	NA		ICR	7.09	MSS

## Sheet: SupplementaryData1B
mutation interactions
Group	genes	event	p value
CR	ARID1A, TCF7L2	Co_Occurence	0.00638093
CR	FAT1, SOX9	Co_Occurence	0.00794687
CR	BRAF, POLE	Co_Occurence	0.00799836
CR	ERBB4, PIK3CA	Co_Occurence	0.00987735
CR	FAT1, LATS2	Co_Occurence	0.0131349
CR	NRAS, SMARCA4	Co_Occurence	0.0131349
CR	FBXW7, GNAS	Co_Occurence	0.0179505
CR	CARD11, GNAS	Co_Occurence	0.0194114
CR	FAT1, PIK3CA	Co_Occurence	0.0224503
CR	GNAS, KRAS	Co_Occurence	0.026972
CR	PIK3CA, SOX9	Co_Occurence	0.0391505
CR	EPHA3, SMARCA4	Co_Occurence	0.0429924
ICR	NRAS, RNF43	Co_Occurence	0.00172707
ICR	FBXW7, KRAS	Co_Occurence	0.00312825
ICR	KRAS, PIK3CA	Co_Occurence	0.00566487
ICR	PTEN, SMAD4	Co_Occurence	0.00584236
ICR	ARID1A, PIK3CA	Co_Occurence	0.00745069
ICR	ATRX, FLT4	Co_Occurence	0.00858528
ICR	ARID2, PTEN	Co_Occurence	0.00958004
ICR	PTPRT, TCF7L2	Co_Occurence	0.0145669
ICR	FBXW7, FLT4	Co_Occurence	0.022107
ICR	PTEN, RNF43	Co_Occurence	0.0226558
ICR	ARID2, TCF7L2	Co_Occurence	0.0232169
ICR	AMER1, APC	Co_Occurence	0.0273693
ICR	NRAS, PTEN	Co_Occurence	0.0284661
ICR	ARID1A, SETD2	Co_Occurence	0.0306839
ICR	AMER1, KRAS	Co_Occurence	0.0321529
ICR	APC, SOX9	Co_Occurence	0.0351387
ICR	ARID2, ERBB3	Co_Occurence	0.0443679
CR	SOX9, TP53	Mutually_Exclusive	0.00739403
ICR	APC, RNF43	Mutually_Exclusive	6.04566e-05
ICR	PTEN, TP53	Mutually_Exclusive	0.000543989
ICR	ARID1A, TP53	Mutually_Exclusive	0.00354524
ICR	ARID2, TP53	Mutually_Exclusive	0.0146222
ICR	KRAS, NRAS	Mutually_Exclusive	0.0171621
ICR	KRAS, RNF43	Mutually_Exclusive	0.0306744

## Sheet: SupplementaryData2
Immuce cell comparison
Signature	pvalue	CRmean	ICRmean
B.cell_TIMER	0.966083	0.107281	0.103673
Neutrophil_TIMER	0.285199	0.123795	0.122179
Macrophage_TIMER	0.0736548	0.0476293	0.0424564
Myeloid.dendritic.cell_TIMER	0.599976	0.507204	0.503499
B.cell.naive_CIBERSORT	0.89302	0.0378685	0.0338331
B.cell.memory_CIBERSORT	0.117146	0.01437	0.00545519
B.cell.plasma_CIBERSORT	0.783316	0.117933	0.114374
NK.cell.resting_CIBERSORT	0.770088	0.070015	0.0689945
NK.cell.activated_CIBERSORT	0.776054	0.0119061	0.00823602
Macrophage.M2_CIBERSORT	0.770237	0.128532	0.122796
Myeloid.dendritic.cell.resting_CIBERSORT	0.730593	0.00456072	0.000932761
Myeloid.dendritic.cell.activated_CIBERSORT	0.0930246	0.0148318	0.0132006
Eosinophil_CIBERSORT	0.887279	0.00228578	0.00222392
Neutrophil_CIBERSORT	0.44106	0.0379402	0.034967
B.cell.naive_CIBERSORT.ABS	0.781357	0.0340026	0.0239605
B.cell.memory_CIBERSORT.ABS	0.117146	0.014252	0.00369296
B.cell.plasma_CIBERSORT.ABS	0.880561	0.0750753	0.0712287
NK.cell.resting_CIBERSORT.ABS	0.783136	0.0494945	0.0454979
NK.cell.activated_CIBERSORT.ABS	0.709439	0.00914045	0.00374813
Monocyte_CIBERSORT.ABS	0.859325	0.0102739	0.00778244
Macrophage.M0_CIBERSORT.ABS	0.384103	0.0599976	0.0556292
Macrophage.M2_CIBERSORT.ABS	0.445601	0.0867989	0.0818932
Myeloid.dendritic.cell.resting_CIBERSORT.ABS	0.69797	0.0047717	0.000676042
Myeloid.dendritic.cell.activated_CIBERSORT.ABS	0.0392153	0.0102116	0.00755787
Eosinophil_CIBERSORT.ABS	0.948627	0.00152936	0.00145798
Neutrophil_CIBERSORT.ABS	0.257944	0.0243307	0.0202206
Myeloid.dendritic.cell.activated_XCELL	0.81822	0.0649975	0.0573233
B.cell_XCELL	0.458199	0.0638371	0.0208022
Class.switched.memory.B.cell_XCELL	0.312584	0.0183682	0.010024
Common.myeloid.progenitor_XCELL	0.270431	0.00059754	0.000200017
Myeloid.dendritic.cell_XCELL	0.824294	0.00271794	0.00156038
Endothelial.cell_XCELL	0.772361	0.0197926	0.0158422
Cancer.associated.fibroblast_XCELL	0.575759	0.0167218	0.0114284
Hematopoietic.stem.cell_XCELL	0.827212	0.0764216	0.0739389
Mast.cell_XCELL	0.981836	0.00293667	0.00286641
B.cell.memory_XCELL	0.657672	0.0240427	0.00718432
Monocyte_XCELL	0.354469	0.00531077	0.00414479
B.cell.naive_XCELL	0.428442	0.00916305	0.0027735
NK.cell_XCELL	0.659677	0.000698377	2.37649e-05
immune.score_XCELL	0.172715	0.0648579	0.0321412
stroma.score_XCELL	0.370363	0.0183784	0.0136966
microenvironment.score_XCELL	0.948015	0.0832363	0.0458378
B.cell_EPIC	0.693555	0.00849342	0.00463426
Cancer.associated.fibroblast_EPIC	0.258022	0.0895163	0.0794096
Endothelial.cell_EPIC	0.483808	0.0331183	0.0293698
NK.cell_EPIC	0.519902	0.000152929	2.96518e-05
NK.cell_MCPCOUNTER	0.365822	1.30356	0.662479
B.cell_MCPCOUNTER	0.714597	13.0189	3.92528
Monocyte_MCPCOUNTER	0.584299	15.1825	7.34709
Macrophage.Monocyte_MCPCOUNTER	0.584299	15.1825	7.34709
Myeloid.dendritic.cell_MCPCOUNTER	0.335123	1.9256	0.957078
Endothelial.cell_MCPCOUNTER	0.3826	17.8708	8.18029
Cancer.associated.fibroblast_MCPCOUNTER	0.230484	256.011	141.506

## Sheet: SupplementaryData3
ICR (N=226)	CR (N=92)	Total (N=318)	p value
ARID1A-TCF7L2				0.110 (1)
mutation not present	223 (98.7%)	88 (95.7%)	311 (97.8%)
mutation present	3 (1.3%)	4 (4.3%)	7 (2.2%)
BRAF-POLE				0.083 (1)
mutation not present	226 (100.0%)	90 (97.8%)	316 (99.4%)
mutation present	0 (0.0%)	2 (2.2%)	2 (0.6%)
CARD11-GNAS				0.083 (1)
mutation not present	226 (100.0%)	90 (97.8%)	316 (99.4%)
mutation present	0 (0.0%)	2 (2.2%)	2 (0.6%)
EPHA3-SMARCA4				0.083 (1)
mutation not present	226 (100.0%)	90 (97.8%)	316 (99.4%)
mutation present	0 (0.0%)	2 (2.2%)	2 (0.6%)
ERBB4-PIK3CA				0.024 (1)
mutation not present	226 (100.0%)	89 (96.7%)	315 (99.1%)
mutation present	0 (0.0%)	3 (3.3%)	3 (0.9%)
FAT1-LATS2				0.083 (1)
mutation not present	226 (100.0%)	90 (97.8%)	316 (99.4%)
mutation present	0 (0.0%)	2 (2.2%)	2 (0.6%)
FAT1-PIK3CA				0.024 (1)
mutation not present	226 (100.0%)	89 (96.7%)	315 (99.1%)
mutation present	0 (0.0%)	3 (3.3%)	3 (0.9%)
FAT1-SOX9				0.148 (1)
mutation not present	224 (99.1%)	89 (96.7%)	313 (98.4%)
mutation present	2 (0.9%)	3 (3.3%)	5 (1.6%)
FBXW7-GNAS				0.024 (1)
mutation not present	226 (100.0%)	89 (96.7%)	315 (99.1%)
mutation present	0 (0.0%)	3 (3.3%)	3 (0.9%)
GNAS-KRAS				0.026 (1)
mutation not present	225 (99.6%)	88 (95.7%)	313 (98.4%)
mutation present	1 (0.4%)	4 (4.3%)	5 (1.6%)
NRAS-SMARCA4				0.083 (1)
mutation not present	226 (100.0%)	90 (97.8%)	316 (99.4%)
mutation present	0 (0.0%)	2 (2.2%)	2 (0.6%)
1. Fisher’s Exact Test for Count Data

## Sheet: SupplemntaryData4
Samples used in subcluster
sample	group	cluster	STUDY	GROUP	HAS_MSK_IMPACT	HAS_RNASEQ	HAS_WES	HAS_ANY_DNA	SEX	AGE	ETHNICITY	RACE	TUMORSIZE_CM	TUMOR_SIZE_GROUPS	DISTANCE_FROM_AV_CM	RECTAL_LOCATION	INITIAL_BMI_NUMBER	FINAL_BMI_NUMBER	BMI_DELTA_DAYS	BMI_CLASS	FINAL_BMI_CLASS	BMI_DELTA_VALUE	PRECRT_CLINICAL_T_STAGE	PRECRT_CLINICAL_NSTAGE	CLINICAL_LN_POSITIVE	PRECRT_CLINICAL_MSTAGE	PRECRT_AJCC_CLASSIFICATION	NEOADJUVANT_TREATMENT_DETAILS	YEAR_NAT_START	YEAR_NAT_START_GROUPS	RADIATION_DOSE_PELVIC_NODES_PRIMARY_TUMOR.	CRT_CHEMOAGENT	NEOADJ_CHEMOCYCLES	NEOADJ_CHEMOAGENT	SURGERY_TYPE	RESPONSE_PCR_OR_CCR	RESPONSE_PCR_OR_CCR_TWO_YEARS	PCR	CCR	PATHOLOGICAL_TUMORRESPONSE	POSTCRT_PATHOLOGIC_TSTAGE_YPT	POSTCRT_PATHOLOGIC_NSTAGE_YPN	POSTCRT_PATHOLOGICAL_LN	POSTCRT_TNM_STAGE_YPTNM	TRG_AJCC	TRG_GROUPS	USE_IN_OUTCOME_ANALYSIS	USE_FOR_DFS	USE_FOR_RESPONSE_2YEAR
P-00JM001	1	Cluster_1	MSK-R	JM	1	1	1	1	Male	70	Non-Hispanic	Asian	3.2	<4	5	Middle(4-8)	25.6	26.2	1394	Overweight	Overweight	0.6	3	1	1	0	3	CRT_Only	2012	2007-2012	5040	5FU	0	NA	LAR	0	0	0	0	70	3	0	0	2	2	2&3	1	1	1
P-00JM002	2	Cluster_2	MSK-R	JM	1	1	1	1	Male	47	Non-Hispanic	White	4.9	4_to_8	4.5	Middle(4-8)	27.4	23.4	2678	Overweight	Normal	-4	3	1	1	0	3	CRT_Only	2010	2007-2012	4500/5000	5FU	0	NA	LAR	0	0	0	0	30	3	1	1	3	3	2&3	1	1	1
P-00JM004	1	Cluster_1	MSK-R	JM	1	1	1	1	Male	48	Non-Hispanic	White	NA	NA	10	Upper(>8)	27.7	27.7	938	Overweight	Overweight	0	3	1	1	0	3	Induction_CRT	2012	2007-2012	5040	Capecitabine	8	Xelox	LAR	0	0	0	0	90	3	0	0	2	1	1	1	1	1
P-00JM005	2	Cluster_2	MSK-R	JM	1	1	1	1	Female	74	Non-Hispanic	White	4.2	4_to_8	8	Middle(4-8)	22	24	1010	Normal	Normal	2	NA	1	1	0	3	Chemo_Only	2012	2007-2012	NA	NA	12	FOLFOX	APR	0	NA	0	0	70	2	0	0	1	2	2&3	0	0	0
P-00JM006	2	Cluster_2	MSK-R	JM	1	1	1	1	Male	53	Non-Hispanic	White	4	4_to_8	5	Middle(4-8)	30.1	29.8	1476	Obese	Overweight	-0.3	3	1	1	0	3	Induction_CRT	2010	2007-2012	5040	5FU	6	FOLFOX	LAR	0	0	0	0	70	2	0	0	1	2	2&3	1	1	1
P-00JM007	1	Cluster_1	MSK-R	JM	1	1	1	1	Male	38	NA	White	3.6	<4	7.5	Middle(4-8)	23.9	24.2	2784	Normal	Normal	0.3	3	1	1	0	3	Induction_CRT	2011	2007-2012	4500/5000	Capecitabine	8	FOLFOX	LAR	0	0	0	0	20	3	2	1	3	3	2&3	1	1	1
P-00JM008	1	Cluster_1	MSK-R	JM	1	1	1	1	Male	71	Non-Hispanic	White	4.3	4_to_8	10	Upper(>8)	21.7	24.74	444	Normal	Normal	3.04	3	1	1	0	3	CRT_Only	2009	2007-2012	5040	5FU	0	NA	LAR	0	0	0	0	30	2	0	0	1	3	2&3	1	1	1
P-00JM015	2	Cluster_2	MSK-R	JM	1	1	1	1	Male	38	Non-Hispanic	White	4.2	4_to_8	6.5	Middle(4-8)	26.8	30.1	2512	Overweight	Obese	3.3	3	1	1	0	3	Induction_CRT	2011	2007-2012	4500/5040	Capecitabine	8	FOLFOX	LAR	0	0	0	0	40	2	0	0	1	3	2&3	1	1	1
P-00JM017	2	Cluster_2	MSK-R	JM	1	1	1	1	Female	70	Non-Hispanic	White	4	4_to_8	5	Middle(4-8)	20.4	21.3	3433	Normal	Normal	0.9	3	1	1	0	3	CRT_Only	2009	2007-2012	4500	5FU	0	NA	LAR	0	0	0	0	50	2	0	0	1	2	2&3	1	1	1
P-00JM018	1	Cluster_1	MSK-R	JM	1	1	0	1	Male	56	Non-Hispanic	White	4.4	4_to_8	4	Lower(<4)	29.7	32.7	3401	Overweight	Obese	3	3	0	0	0	2	CRT_Only	2007	2007-2012	5040	5FU	0	NA	LAR	0	0	0	0		2	0	0	1	2	2&3	1	1	1
P-00JM023	1	Cluster_1	MSK-R	JM	1	1	1	1	Female	66	Non-Hispanic	Black	5.3	4_to_8	8	Middle(4-8)	34.7	32.8	3711	Obese	Obese	-1.9	3	1	1	0	3	CRT_Only	2009	2007-2012	5040	5FU	0	NA	LAR	0	0	0	0	90	2	1	1	3	1	1	1	1	1
P-00JM024	1	Cluster_1	MSK-R	JM	1	1	1	1	Male	74	Non-Hispanic	White	4.5	4_to_8	4.5	Middle(4-8)	31.4	28.8	2315	Obese	Overweight	-2.6	3	1	1	0	3	CRT_Only	2012	2007-2012	5040	Capecitabine	0	NA	LAR	0	0	0	0	50	2	0	0	1	2	2&3	1	1	1
P-00JM025	1	Cluster_1	MSK-R	JM	1	1	1	1	Female	45	Non-Hispanic	White	2.8	<4	14	Upper(>8)	20.5	16.8	1308	Normal	Underweight	-3.7	3	1	1	0	3	Induction_CRT	2010	2007-2012	4500/5000	5FU	4	FOLFOX	LAR	0	0	0	0	80	3	1	1	3	2	2&3	1	1	1
P-00JM026	3	Cluster_3	MSK-R	JM	1	1	1	1	Female	58	Non-Hispanic	White	6.7	4_to_8	8	Middle(4-8)	30.6	25.1	-3214	Obese	Overweight	-5.5	3	1	1	0	3	CRT_Only	2007	2007-2012	5040	5FU	0	NA	LAR	0	0	0	0	95	1	1	1	3	1	1	1	1	1
P-00JM027	1	Cluster_1	MSK-R	JM	1	1	1	1	Male	68	Non-Hispanic	White	NA	NA	4	Lower(<4)	31	29.5	1660	Obese	Overweight	-1.5	3	1	1	0	3	CRT_Only	2009	2007-2012	4000/5000	5FU	0	NA	LAR	0	0	0	0	30	2	0	0	1	3	2&3	1	1	1
P-00JM028	4	Cluster_4	MSK-R	JM	1	1	1	1	Male	49	Non-Hispanic	Other	6	4_to_8	6.5	Middle(4-8)	27.2	30	1957	Overweight	Obese	2.8	NA	1	1	0	3	Chemo_Only	2013	2013	NA	NA	6	FOLFOX	LAR	0	NA	0	0	75	2	0	0	1	2	2&3	0	0	0
P-00JM029	1	Cluster_1	MSK-R	JM	1	1	1	1	Female	52	Non-Hispanic	White	4.8	4_to_8	8.5	Upper(>8)	23.2	28.4	2344	Normal	Overweight	5.2	3	1	1	0	3	Induction_CRT	2013	2013	5040	Capecitabine	8	FOLFOX	LAR	0	0	0	0	60	3	0	0	2	2	2&3	1	1	1
P-00JM035	2	Cluster_2	MSK-R	JM	1	1	1	1	Male	66	Non-Hispanic	White	4.7	4_to_8	5.5	Middle(4-8)	30.7	20.2	1651	Obese	Normal	-10.5	3	2	1	0	3	Induction_CRT	2011	2007-2012	4500/5000/5600	5FU	6	FOLFOX	APR	0	0	0	0		2	0	0	1	2	2&3	0	0	0
P-00JM056	3	Cluster_3	MSK-R	JM	1	1	1	1	Female	62	Non-Hispanic	White	1.9	<4	6.2	Middle(4-8)	40.4	41.3	2170	Obese	Obese	0.9	3	0	0	0	2	Induction_CRT	2013	2013	5040	Capecitabine	8	FOLFOX	APR	0	0	0	0	40	2	0	0	1	3	2&3	1	1	1
P-00JM058	2	Cluster_2	MSK-R	JM	1	1	1	1	Female	39	Non-Hispanic	Black	4.7	4_to_8	3.2	Lower(<4)	29.9	35.1	2203	Overweight	Obese	5.2	3	1	1	0	3	Induction_CRT	2013	2013	4500/5000	Capecitabine	8	FOLFOX	LAR	0	0	0	0	30	3	2	1	3	3	2&3	1	1	1
P-00JM059	1	Cluster_1	MSK-R	JM	1	1	1	1	Male	53	Non-Hispanic	White	4.9	4_to_8	3.9	Lower(<4)	35.1	31.7	2117	Obese	Obese	-3.4	2	1	1	0	3	Induction_CRT	2013	2013	4500/5000	Capecitabine	8	FOLFOX	APR	0	0	0	0	90	1	0	0	1	1	1	1	1	1
P-00JM061	2	Cluster_2	MSK-R	JM	1	1	1	1	Female	67	Non-Hispanic	White	8.3	>8	9.5	Upper(>8)	44.5	47.5	1428	Obese	Obese	3	3	1	1	0	3	Induction_CRT	2013	2013	5040	Capecitabine	8	FOLFOX	LAR	0	0	0	0		0_Tis	0	0	0	1	1	1	1	1
P-00JM062	1	Cluster_1	MSK-R	JM	1	1	1	1	Male	47	Non-Hispanic	White	6.3	4_to_8	12.3	Upper(>8)	25.1	24	1949	Overweight	Normal	-1.1	3	2	1	0	3	Induction_CRT	2013	2013	5040	Capecitabine	8	FOLFOX	LAR	0	0	0	0	50	2	0	0	1	2	2&3	1	1	1
P-00JM064	2	Cluster_2	MSK-R	JM	1	1	1	1	Male	66	Non-Hispanic	Asian	3.6	<4	8.5	Upper(>8)	23.1	21.3	863	Normal	Normal	-1.8	3	0	0	0	2	CRT_Only	2013	2013	5040	Capecitabine	0	NA	LAR	0	0	0	0	70	2	0	0	1	2	2&3	1	1	1
P-00JM065	1	Cluster_1	MSK-R	JM	1	1	1	1	Female	50	Non-Hispanic	White	5	4_to_8	4.2	Middle(4-8)	31.9	37.2	2195	Obese	Obese	5.3	3	1	1	0	3	Induction_CRT	2013	2013	4500/5000	Capecitabine	8	FOLFOX	APR	0	0	0	0	95	2	1	1	3	1	1	1	1	1
P-00JM080	4	Cluster_4	MSK-R	JM	1	1	1	1	Male	65	Non-Hispanic	White	6.7	4_to_8	9	Upper(>8)	24.1	27.2	2267	Normal	Overweight	3.1	3	1	1	0	3	Induction_CRT	2013	2013	4500/5000	Capecitabine	8	FOLFOX	LAR	0	0	0	0	95	3	0	0	2	1	1	1	1	1
P-00JM082	1	Cluster_1	MSK-R	JM	1	1	1	1	Female	59	Non-Hispanic	White	4.5	4_to_8	10.3	Upper(>8)	29.7	35	920	Overweight	Obese	5.3	3	1	1	0	3	Induction_CRT	2013	2013	4500/5000	Capecitabine	8	FOLFOX	LAR	0	0	0	0	90	0_Tis	0	0	1	1	1	1	1	1
P-00JM083	2	Cluster_2	MSK-R	JM	1	1	1	1	Male	57	Non-Hispanic	White	3.5	<4	1.5	Lower(<4)	28	34	1631	Overweight	Obese	6	3	1	1	0	3	Induction_CRT	2013	2013	4500/5000	Capecitabine	8	FOLFOX	APR	0	0	0	0	95	1	0	0	1	1	1	1	1	1
P-00JM091	1	Cluster_1	MSK-R	JM	1	1	0	1	Female	43	Non-Hispanic	White	5.3	4_to_8	10	Upper(>8)	19.6	20.9	2206	Normal	Normal	1.3	NA	1	1	0	3	Chemo_Only	2013	2013	NA	NA	12	FOLFOX	LAR	0	NA	0	0	5	3	0	0	2	3	2&3	0	0	0
P-00JM098	1	Cluster_1	MSK-R	JM	1	1	1	1	Male	47	Non-Hispanic	White	3.7	<4	8.6	Upper(>8)	28.6	32.1	1960	Overweight	Obese	3.5	3	1	1	0	3	Induction_CRT	2014	2014	4500/5000	5FU	8	FOLFOX	LAR	0	0	0	0	95	3	1	1	3	1	1	1	1	1
P-00JM099	1	Cluster_1	MSK-R	JM	1	1	0	1	Male	35	Non-Hispanic	White	5.5	4_to_8	9.7	Upper(>8)	39.6	37.9	1834	Obese	Obese	-1.7	NA	2	1	0	3	Chemo_Only	2014	2014	NA	NA	6	FOLFOX	LAR	0	NA	0	0	80	2	0	0	1	2	2&3	0	0	0
P-00JM102	1	Cluster_1	MSK-R	JM	1	1	1	1	Male	76	Non-Hispanic	White	3.8	<4	6.2	Middle(4-8)	23.9	21.5	1834	Normal	Normal	-2.4	3	1	1	0	3	Induction_CRT	2014	2014	4500/5000	Capecitabine	6	FOLFOX	Refused	0	0	0	0		NA	NA	NA	NA	NA	NA	0	0	0
P-00JM104	2	Cluster_2	MSK-R	JM	1	1	0	1	Male	48	Non-Hispanic	White	9.4	>8	7.9	Middle(4-8)	39.4	38.6	442	Obese	Obese	-0.8	3	1	1	0	3	Induction_CRT	2014	2014	4500/5000	Capecitabine	8	FOLFOX	LAR	0	0	0	0	30	3	2	1	3	3	2&3	1	1	1
P-00JM109	4	Cluster_4	MSK-R	JM	0	1	0	0	Male	51	Non-Hispanic	NA	4.6	4_to_8	6.7	Middle(4-8)	27.4	26.8	1628	Overweight	Overweight	-0.6	NA	1	1	0	3	Induction_CRT	2015	2015	5040	Capecitabine	8	FOLFOX	LAR	0	0	0	0	90	2	0	0	1	1	1	1	1	1
P-00JM112	2	Cluster_2	MSK-R	JM	0	1	1	1	Female	31	Non-Hispanic	White	5.5	4_to_8	3	Lower(<4)	NA	NA	NA	Not_Available	Not_Available	NA	4	1	1	0	3	CRT_Consolidation	2014	2014	5400	Capecitabine	8	FOLFOX	APR	0	0	0	0	10	3	0	0	2	3	2&3	1	1	1
P-00JM123	2	Cluster_2	MSK-R	JM	1	1	0	1	Male	52	Hispanic	Other	6.4	4_to_8	4.9	Middle(4-8)	31.2	28.3	1752	Obese	Overweight	-2.9	3	1	1	0	3	Induction_CRT	2014	2014	4500/5000	Capecitabine	5	CAPEOX	LAR	0	0	0	0	98	2	0	0	1	1	1	1	1	1
P-00JM124	2	Cluster_2	MSK-R	JM	1	1	0	1	Female	37	Non-Hispanic	White	2.5	<4	5	Middle(4-8)	39.2	40.4	951	Obese	Obese	1.2	3	1	1	0	3	Induction_CRT	2015	2015	4500/5000	Capecitabine	8	FOLFOX	LAR	0	0	0	0	5	3	1	1	3	3	2&3	1	1	1
P-00JM125	1	Cluster_1	MSK-R	JM	1	1	0	1	Female	48	Non-Hispanic	White	3.4	<4	7.7	Middle(4-8)	24.7	26.1	1696	Normal	Overweight	1.4	3	1	1	0	3	Induction_CRT	2014	2014	5040	Capecitabine	8	FOLFOX	LAR	0	0	0	0	90	3	1	1	3	1	1	1	1	1
P-00JM126	1	Cluster_1	MSK-R	JM	1	1	0	1	Female	40	Non-Hispanic	White	5	4_to_8	7.6	Middle(4-8)	40.5	45.2	1692	Obese	Obese	4.7	3	1	1	0	3	Induction_CRT	2014	2014	5040	Capecitabine	8	FOLFOX	LAR	0	0	0	0	95	2	0	0	1	1	1	1	1	1
P-00JM127	3	Cluster_3	MSK-R	JM	1	1	0	1	Male	59	Non-Hispanic	White	13.1	>8	8.5	Upper(>8)	33.1	29.9	183	Obese	Overweight	-3.2	3	1	1	0	3	Induction_CRT	2014	2014	4500/5400	Capecitabine	8	FOLFOX	Failed Resection	0	NA	0	0		NA	NA	NA	NA	NA	NA	1	1	0
P-00JM128	1	Cluster_1	MSK-R	JM	1	1	0	1	Female	47	Non-Hispanic	White	4.8	4_to_8	2.8	Lower(<4)	21.2	21.8	1565	Normal	Normal	0.6	3	1	1	0	3	Induction_CRT	2014	2014	5040	Capecitabine	9	FOLFOX	APR	0	0	0	0	95	2	0	0	1	1	1	1	1	1
P-00JM130	1	Cluster_1	MSK-R	JM	1	1	0	1	Female	59	Non-Hispanic	Asian	3.7	<4	2.5	Lower(<4)	23.1	20.9	1025	Normal	Normal	-2.2	3	1	1	0	3	CRT_Consolidation	2014	2014	5040	Capecitabine	8	FOLFIRI	APR	0	0	0	0	40	3	2	1	4	3	2&3	1	1	1
P-00JM135	2	Cluster_2	MSK-R	JM	0	1	0	0	Male	66	Non-Hispanic	White	5.1	4_to_8	12.6	Upper(>8)	37	33.1	1553	Obese	Obese	-3.9	NA	1	1	0	3	Chemo_Only	2015	2015	na	NA	7	FOLFOX	LAR	0	NA	0	0	80	3	1	1	3	2	2&3	0	0	0
P-00JM138	1	Cluster_1	MSK-R	JM	0	1	0	0	Female	69	Non-Hispanic	White	4.1	4_to_8	9	Upper(>8)	NA	NA	NA	Not_Available	Not_Available	NA	3	1	1	0	3	Induction_CRT	2016	2016	4500/5000	Capecitabine	8	FOLFOX	LAR	0	0	0	0	20	3	1	1	3	3	2&3	1	1	1
P-00JM139	4	Cluster_4	MSK-R	JM	1	1	1	1	Male	55	Non-Hispanic	White	4	4_to_8	10	Upper(>8)	28	30.8	1365	Overweight	Obese	2.8	NA	1	1	0	3	Chemo_Only	2015	2015	NA	NA	8	FOLFOX	LAR	0	NA	0	0	95	0_Tis	0	0	1	1	1	0	0	0
P-00JM150	2	Cluster_2	MSK-R	JM	1	1	1	1	Male	41	Non-Hispanic	White	4.8	4_to_8	11.5	Upper(>8)	24.5	26.9	1576	Normal	Overweight	2.4	3	1	1	0	3	Induction_CRT	2015	2015	5040	Capecitabine	8	FOLFOX	LAR	0	0	0	0	80	1	0	0	1	2	2&3	1	1	1
P-00JM160	1	Cluster_1	MSK-R	JM	0	1	1	1	Male	70	Non-Hispanic	White	3.8	<4	10.2	Upper(>8)	NA	NA	NA	Not_Available	Not_Available	NA	3	1	1	0	3	Induction_CRT	2014	2014	5000	Capecitabine	8	FOLFOX	LAR	0	0	0	0	99	2	0	0	1	1	1	1	1	1
P-00JM161	1	Cluster_1	MSK-R	JM	0	1	1	1	Male	54	Non-Hispanic	NA	4.5	4_to_8	5	Middle(4-8)	NA	NA	NA	Not_Available	Not_Available	NA	3	1	1	0	3	Induction_CRT	2014	2014	4000/5000	Capecitabine	8	FOLFOX	LAR	0	0	0	0	90	3	0	0	2	1	1	1	1	1
P-00JM163	2	Cluster_2	MSK-R	JM	0	1	1	1	Male	55	Non-Hispanic	White	4	4_to_8	7	Middle(4-8)	NA	NA	NA	Not_Available	Not_Available	NA	3	1	1	0	3	Induction_CRT	2013	2013	4500/5000	Capecitabine	8	FOLFOX	LAR	0	0	0	0	70	2	0	0	1	2	2&3	1	1	1
P-00JM166	2	Cluster_2	MSK-R	JM	0	1	1	1	Male	30	Non-Hispanic	White	6.8	4_to_8	4.6	Middle(4-8)	NA	NA	NA	Not_Available	Not_Available	NA	3	2	1	0	3	Induction_CRT	2013	2013	4500/5040	Capecitabine	8	FOLFOX	LAR	0	0	0	0	60	3	1	1	3	2	2&3	1	1	1
P-00JM167	1	Cluster_1	MSK-R	JM	0	1	1	1	Female	49	Non-Hispanic	White	3.8	<4	3.8	Lower(<4)	NA	NA	NA	Not_Available	Not_Available	NA	3	0	0	0	2	Induction_CRT	2014	2014	4500/5000	NA	2	CAPEOX	LAR	0	0	0	0	20	2	0	0	1	3	2&3	1	1	1
P-00JM168	2	Cluster_2	MSK-R	JM	0	1	1	1	Female	50	Non-Hispanic	White	5	4_to_8	7.2	Middle(4-8)	NA	NA	NA	Not_Available	Not_Available	NA	3	0	0	0	2	Induction_CRT	2013	2013	4500/5040	Capecitabine	8	FOLFOX	LAR	0	0	0	0	85	2	0	0	1	2	2&3	1	1	1
P-00JM170	1	Cluster_1	MSK-R	JM	0	1	1	1	Male	35	Non-Hispanic	White	5.2	4_to_8	7	Middle(4-8)	NA	NA	NA	Not_Available	Not_Available	NA	3	1	1	0	3	Induction_CRT	2014	2014	4500/5040	Capecitabine	5	CAPEOX	LAR	0	0	0	0	95	3	0	0	2	1	1	1	1	1
P-00JM171	2	Cluster_2	MSK-R	JM	0	1	1	1	Male	49	Non-Hispanic	White	2.9	<4	5.8	Middle(4-8)	NA	NA	NA	Not_Available	Not_Available	NA	3	1	1	0	3	Induction_CRT	2014	2014	4500/5000	NA	2	FOLFOX	LAR	0	0	0	0	40	2	0	0	1	3	2&3	1	1	1
P-00JM173	4	Cluster_4	MSK-R	JM	0	1	1	1	Female	58	Non-Hispanic	White	3.6	<4	5.4	Middle(4-8)	NA	NA	NA	Not_Available	Not_Available	NA	3	1	1	0	3	Induction_CRT	2014	2014	4500/5040	Capecitabine	8	FOLFOX	LAR	0	0	0	0	80	2	1	1	3	2	2&3	1	1	1
P-00JM175	2	Cluster_2	MSK-R	JM	0	1	1	1	Female	50	Non-Hispanic	White	3.8	<4	3.4	Lower(<4)	NA	NA	NA	Not_Available	Not_Available	NA	3	1	1	0	3	Induction_CRT	2014	2014	4500/5000	Capecitabine	8	FOLFOX	LAR	0	0	0	0	95	2	0	0	1	1	1	1	1	1
P-00JM181	4	Cluster_4	MSK-R	JM	0	1	1	1	Male	72	Non-Hispanic	Asian	4.4	4_to_8	6	Middle(4-8)	NA	NA	NA	Not_Available	Not_Available	NA	3	1	1	0	3	Induction_CRT	2015	2015	4500/5000	Capecitabine	8	FOLFOX	LAR	0	0	0	0	80	2	0	0	1	2	2&3	1	1	1
P-00JM186	2	Cluster_2	MSK-R	JM	0	1	1	1	Female	78	Non-Hispanic	White	NA	NA	6	Middle(4-8)	NA	NA	NA	Not_Available	Not_Available	NA	3	0	0	0	2	CRT_Only	2016	2016	4500	NA	0	NA	LAR	0	0	0	0	80	3	0	0	2	2	2&3	1	1	1
P-00JM188	1	Cluster_1	MSK-R	JM	0	1	1	1	Female	53	Non-Hispanic	White	6.6	4_to_8	8.2	Upper(>8)	NA	NA	NA	Not_Available	Not_Available	NA	3	1	1	0	3	Induction_CRT	2015	2015	4500/5000	Capecitabine	8	FOLFOX	LAR	0	0	0	0	5	2	0	0	1	3	2&3	1	1	1
P-00JM190	4	Cluster_4	MSK-R	JM	0	1	1	1	Female	34	Non-Hispanic	Black	5.6	4_to_8	8.7	Upper(>8)	NA	NA	NA	Not_Available	Not_Available	NA	3	1	1	0	3	Induction_CRT	2015	2015	4500/5000	Capecitabine	5	CAPEOX	LAR	0	0	0	0	60	2	0	0	1	2	2&3	1	1	1
P-00JM191	2	Cluster_2	MSK-R	JM	0	1	1	1	Male	69	Non-Hispanic	White	3.5	<4	4.6	Middle(4-8)	NA	NA	NA	Not_Available	Not_Available	NA	3	0	0	0	2	CRT_Consolidation	2015	2015	4500/5040	Capecitabine	8	FOLFOX	APR	0	0	0	0	60	3	0	0	2	2	2&3	1	1	1
P-00JM193	4	Cluster_4	MSK-R	JM	0	1	0	0	Male	48	Non-Hispanic	White	5.1	4_to_8	6.9	Middle(4-8)	NA	NA	NA	Not_Available	Not_Available	NA	3	2	1	0	3	Induction_CRT	2016	2016	4500/5040	Capecitabine	8	FOLFOX	LAR	0	0	0	0	30	3	1	1	4	3	2&3	1	1	1
P-00JM195	4	Cluster_4	MSK-R	JM	0	1	1	1	Male	61	Hispanic	NA	8.6	>8	7.7	Middle(4-8)	NA	NA	NA	Not_Available	Not_Available	NA	4	1	1	0	3	Induction_CRT	2016	2016	4500/5000	Capecitabine	8	FOLFOX	LAR	0	0	0	0	20	3	1	1	3	3	2&3	1	1	1
P-00JM199	1	Cluster_1	MSK-R	JM	0	1	1	1	Male	47	Non-Hispanic	White	5.4	4_to_8	3.6	Lower(<4)	NA	NA	NA	Not_Available	Not_Available	NA	3	2	1	0	3	Induction_CRT	2015	2015	NA	NA	6	FOLFOX	LAR	0	0	0	0	95	1	0	0	1	1	1	1	1	1
P-00JM201	4	Cluster_4	MSK-R	JM	0	1	1	1	Female	26	Hispanic	Black	6.6	4_to_8	8.6	Upper(>8)	NA	NA	NA	Not_Available	Not_Available	NA	3	1	1	0	3	Induction_CRT	2014	2014	4500/5000	Capecitabine	6	CAPEOX	LAR	0	0	0	0	40	2	0	0	1	3	2&3	1	1	1
P-00JM202	2	Cluster_2	MSK-R	JM	0	1	1	1	Male	71	Non-Hispanic	White	7.8	4_to_8	7.5	Middle(4-8)	NA	NA	NA	Not_Available	Not_Available	NA	3	1	1	0	3	Induction_CRT	2013	2013	4500/5000	Capecitabine	8	FOLFOX	LAR	0	0	0	0	5	3	1	1	3	3	2&3	0	0	0
P-00TM236	3	Cluster_3	Timing	4	0	1	0	0	Female	51	NA	White	NA	NA	7	Middle(4-8)	NA	NA	NA	Not_Available	Not_Available	NA	NA	0	0	0	2	CRT_Consolidation	2011	2007-2012	5040	5FU	6	FOLFOX	LAR	0	0	0	NA	NA	2	0	0	1	NA	NA	1	1	1
P-00TM237	1	Cluster_1	Timing	4	1	1	0	1	Female	67	NA	Other	3	<4	1	Lower(<4)	NA	NA	NA	NA	NA	NA	NA	0	0	0	2	CRT_Only	2011	2007-2012	4500	5FU	0	Na	APR	0	0	0	NA		3	0	0	2	1	1	1	1	1
P-00TM240	1	Cluster_1	Timing	4	0	1	0	0	Female	55	NA	White	4	4_to_8	8	Middle(4-8)	NA	NA	NA	Not_Available	Not_Available	NA	NA	1	1	0	3	CRT_Consolidation	2011	2007-2012	5400	5FU	6	FOLFOX	LAR	0	0	0	NA	NA	3	1	1	3	NA	NA	1	1	1
P-00TM245	1	Cluster_1	Timing	4	1	1	1	1	Female	33	NA	White	NA	NA	1	Lower(<4)	NA	NA	NA	NA	NA	NA	NA	1	1	0	3	CRT_Consolidation	2011	2007-2012	5040	5FU	6	FOLFOX	APR	0	0	0	NA		2	0	0	1	1	1	1	1	1
P-00TM248	1	Cluster_1	Timing	4	0	1	0	0	Male	69	NA	White	NA	NA	NA	NA	NA	NA	NA	Not_Available	Not_Available	NA	NA	1	1	0	3	CRT_Consolidation	2011	2007-2012	5400	5FU	6	FOLFOX	APR	0	0	0	NA	NA	2	0	0	1	NA	NA	1	1	1
P-00TM266	1	Cluster_1	Timing	4	1	1	1	1	Female	58	Hispanic	NA	5	4_to_8	5	Middle(4-8)	NA	NA	NA	NA	NA	NA	NA	0	0	0	2	CRT_Consolidation	2012	2007-2012	5400	5FU	6	FOLFOX	LAR	0	0	0	NA		2	0	0	1	2	2&3	1	1	1
P-00TM267	1	Cluster_1	Timing	4	1	1	1	1	Female	63	NA	White	5	4_to_8	1	Lower(<4)	NA	NA	NA	NA	NA	NA	NA	1	1	0	3	CRT_Consolidation	2012	2007-2012	5040	5FU	6	FOLFOX	APR	0	0	0	NA		2	0	0	1	1	1	1	1	1
P-00TM285	3	Cluster_3	Timing	4	1	1	1	1	Male	71	NA	White	5	4_to_8	4	Lower(<4)	NA	NA	NA	NA	NA	NA	NA	0	0	0	2	CRT_Consolidation	2012	2007-2012	5040	5FU	6	FOLFOX	APR	0	0	0	NA		2	0	0	2	1	1	1	1	1
P-00TM288	1	Cluster_1	Timing	4	1	1	1	1	Male	61	NA	White	8	>8	11	Upper(>8)	NA	NA	NA	NA	NA	NA	NA	2	1	0	3	CRT_Consolidation	2012	2007-2012	5040	5FU	5	FOLFOX	LAR	0	0	0	NA		4	0	0	2	NA	NA	1	1	1
P-00TM296	2	Cluster_2	Timing	4	1	1	1	1	Male	51	NA	White	6	4_to_8	7	Middle(4-8)	NA	NA	NA	NA	NA	NA	NA	1	1	0	3	CRT_Consolidation	2012	2007-2012	5040	5FU	6	FOLFOX	LAR	0	0	0	NA		3	1	1	3	1	1	1	1	1
[truncated: 27 more columns]
